# Supplementary material for: Cyclic Thermomechanical Elasto-Viscoplasticity Implementation Using User Material Interface
Source: Materials (Basel). 2025 May 27;18(11):2512. doi: 10.3390/ma18112512 (PMC12155958; doi:10.3390/ma18112512)
Supplement: Supplementary file 1 [file materials-18-02512-s001.zip]

Archive with 9 entries (9 files):
- functions.R
- material.R
- plate_shear_V1.inp
- plate_shear_V2.inp
- plate_shear_V3.inp
- plate_tension_compression_V1.inp
- plate_tension_compression_V2.inp
- plate_tension_compression_V3.inp
- umat_Prandtl1D_creep.f
