# Supplementary material for: Cyclic Thermomechanical Elasto-Viscoplasticity Implementation Using User Material Interface
Source: Materials (Basel). 2025 May 27;18(11):2512. doi: 10.3390/ma18112512 (PMC12155958; doi:10.3390/ma18112512)
Supplement: Supplementary file 1 [file materials-18-02512-s001.zip › functions.R]

Sign <- function(x)
{
  RetVal <- 0

  if (x > 0.0) {
    RetVal <- 1
  }  
  else 
  if (x < 0.0) {
    RetVal <- -1
  }  

  RetVal
} # Sign

PiecewiseCubicHermiteEnd <- function(i, # ith subinterval
                                     j, # jth subinterval
                                     X, # Known x values
                                     Y) # Known y values
{
  hi <- X[i + 1] - X[i]; di <- (Y[i + 1] - Y[i]) / hi
  hj <- X[j + 1] - X[j]; dj <- (Y[j + 1] - Y[j]) / hj

  d <- ((2.0 * hi + hj) * di - hi * dj) / (hi + hj)

  if (Sign(d) != Sign(di)) {
    d <- 0.0
  }  
  else
  if ((Sign(di) != Sign(dj)) && (abs(d) > abs(3.0 * di))) {
    d <- 3.0 * di
  }

  d
} # PiecewiseCubicHermiteEnd

PiecewiseCubicHermiteDer <- function(N,  # Number of known points
                                     X,  # Known x values
                                     Y)  # Known y values
{
  Y1 <- array()

  Y1[1] <- PiecewiseCubicHermiteEnd(1, 2, X, Y)

  for (i in 2:(N - 1)) {
    hi <- X[i + 1] - X[i]
    hj <- X[i] - X[i - 1]

    di <- (Y[i + 1] - Y[i]) / hi
    dj <- (Y[i] - Y[i - 1]) / hj

    if (di * dj > 0.0) {
      wi <- 2.0 * hi + hj
      wj <- 2.0 * hj + hi

      Y1[i] <- (wi + wj) / (wi / dj + wj / di)
    }
    else {
      Y1[i] <- 0.0
    }
  }

  Y1[N] <- PiecewiseCubicHermiteEnd(N - 1, N - 2, X, Y)
  
  Y1
} # PiecewiseCubicHermiteDer

PiecewiseCubicHermiteInt <- function(X, # Known x values
                                     Y, # Known y values
                                     Y1,# First derivatives of Y
                                     x) # Input x value
{
  N <- length(X); y <- array()
  
  for (l in 1:length(x)) {
    j <- 1; k <- N; ascnd <- (X[k] >= X[j])

    while (k - j > 1) {
      i <- bitwShiftR(j + k, 1)

      if ((x[l] >= X[i]) == ascnd) {
        j <- i
      }
      else {
        k <- i
      }
 
      h <- X[k] - X[j]; d <- (Y[k] - Y[j]) / h

      b <- (Y1[j] - 2.0 * d + Y1[k]) / (h * h)
      c <- (3.0 * d - 2.0 * Y1[j] - Y1[k]) / h

      s <- x[l] - X[j]

      if (h > 0.0) {
        if (x[l] <= X[j]) {
          y[l] <- Y[j]
        }  
        else
        if (x[l] >= X[k]) {
          y[l] <- Y[k]
        }  
        else {
          y[l] <- Y[j] + s * (Y1[j] + s * (c + s * b))
        }
      }
      else {
        if (x[l] <= X[k]) {
          y[l] <- Y[k]
        }
        else
        if (x[l] >= X[j]) {
          y[l] = Y[j]
        }  
        else {
          y[l] <- Y[j] + s * (Y1[j] + s * (c + s * b))
        }
      }
    }  
  }  

  y
} # PiecewiseCubicHermiteInt

LinearInt <- function(X, # Known x values
                      Y, # Known y values
                      x) # Input x value
{
  N <- length(X); y <- array()

  for (l in 1:length(x)) {
    j <- 1; k <- N 
    
    if (X[k] >= X[j]) {
      ascnd <- 1
    }
    else {  
      ascnd <- 0
    }  

    while (k - j > 1) {
      i <- bitwShiftR(j + k, 1)

      if (x[l] >= X[i] && ascnd == 1) {
        j <- i
      }
      else {
        k <- i
      }

      h <- X[k] - X[j]

      a <- (X[k] - x[l]) / h; b <- 1.0 - a

      if (h > 0.0) {
        if (x[l] <= X[j]) {
          y[l] <- Y[j]
        }  
        else
        if (x[l] >= X[k]) {
          y[l] <- Y[k]
        }  
        else {
          y[l] <- a * Y[j] + b * Y[k]
        }
      }  
      else {
        if (x[l] <= X[k]) {
          y[l] <- Y[k]
        }  
        else
        if (x[l] >= X[j]) {
          y[l] <- Y[j]
        }  
        else {
          y[l] <- a * Y[j] + b * Y[k]
        }
      }
    }
  }  

  y
} # LinearInt

SN <- function(G, n, K, en)
{
  sn <- array()

  for (j in 1:length(en)) {
    i <- 1; Error <- 1; ItMax <- 1000; stress <- 0.0

    while ((i <= ItMax) && Error) {
      f <- 0.81649658 * en[j] - stress / 3.0 / G - (stress / K)^(1.0 / n)
      df <- -1.0 / 3.0 / G - (stress / K)^(1.0 / n - 1.0) / n / K

      dstress <- f / df

      stress <- stress - dstress

      if (abs(dstress) < max(1.0e-5 * abs(stress), 1e-5)) {
        Error <- 0
      }

      i <- i + 1
    }
    
    sn[j] <- 0.81649658 * stress
  }

  sn  
} # SN
