# Supplementary material for: Cyclic Thermomechanical Elasto-Viscoplasticity Implementation Using User Material Interface
Source: Materials (Basel). 2025 May 27;18(11):2512. doi: 10.3390/ma18112512 (PMC12155958; doi:10.3390/ma18112512)
Supplement: Supplementary file 1 [file materials-18-02512-s001.zip › material.R]

devAskNewPage(ask = TRUE)

# Set the working directory.

setwd("E://UMAT CREEP/PLOSCA/Suplement/")

# Set the number of yield radii. The value must be between 1 and 40!

NQ <- 33

# Set the number of temperatures. The value must be between 2 and 750!

NT <- 500

# Set intepolation to 1 for linear and to 2 for piecewise 
# cubic Hermite interpolation.

interpolation <- 1

# Set material parameters from Table 1. 

T <- c(23.0, 300.0, 400.0, 500.0, 600.0)

EMOD <- c(210000.0, 204100.0, 187800.0, 184800.0, 162000.0)
K <- c(842.0, 773.0, 688.0, 500.3, 331.9)
n <- c(0.118, 0.1190, 0.1029, 0.0773, 0.0583)
RM <- c(627.0, 553.0, 530.0, 466.0, 344.0)
ENU <- c(0.3, 0.3, 0.3, 0.3, 0.3)

ED <- c(862.8, 374.2, 296.6, 238.9, 194.8)
NC <- c(40.08, 17.56, 14.13, 11.03, 9.47)
NE <- c(4.8380, 1.3324, 0.8018, 0.3034, 0.0788)

# Do not change the code below!

source("functions.R")

Nc <- length(T)

SIGP <- K * 0.00005^n

GMOD <- EMOD / 2.0 / (1.0 + ENU)

TMIN <- T[1]; DT <- (T[Nc] - TMIN) / (NT - 1)

x <- array()

for (i in 1:NT) {
  x[i] <- TMIN + DT * (i - 1)
}

if (interpolation == 1) {
  EMODI <- LinearInt(T, EMOD, x)
  KI <- LinearInt(T, K, x)
  nI <- LinearInt(T, n, x)
  SIGPI <- LinearInt(T, SIGP, x)
  RMI <- LinearInt(T, RM, x)
  ENUI <- LinearInt(T, ENU, x)
  EDI <- LinearInt(T, ED, x)
  NCI <- LinearInt(T, NC, x)
  NEI <- LinearInt(T, NE, x)
} else {
  Y1 <- PiecewiseCubicHermiteDer(Nc, T, EMOD)
  EMODI <- PiecewiseCubicHermiteInt(T, EMOD, Y1, x)
  Y1 <- PiecewiseCubicHermiteDer(Nc, T, K)
  KI <- PiecewiseCubicHermiteInt(T, K, Y1, x)
  Y1 <- PiecewiseCubicHermiteDer(Nc, T, n)
  nI <- PiecewiseCubicHermiteInt(T, n, Y1, x)
  Y1 <- PiecewiseCubicHermiteDer(Nc, T, SIGP)
  SIGPI <- PiecewiseCubicHermiteInt(T, SIGP, Y1, x)
  Y1 <- PiecewiseCubicHermiteDer(Nc, T, RM)
  RMI <- PiecewiseCubicHermiteInt(T, RM, Y1, x)
  Y1 <- PiecewiseCubicHermiteDer(Nc, T, ENU)
  ENUI <- PiecewiseCubicHermiteInt(T, ENU, Y1, x)
  Y1 <- PiecewiseCubicHermiteDer(Nc, T, ED)
  EDI <- PiecewiseCubicHermiteInt(T, ED, Y1, x)
  Y1 <- PiecewiseCubicHermiteDer(Nc, T, NC)
  NCI <- PiecewiseCubicHermiteInt(T, NC, Y1, x)
  Y1 <- PiecewiseCubicHermiteDer(Nc, T, NE)
  NEI <- PiecewiseCubicHermiteInt(T, NE, Y1, x)
}

GMODI <- EMODI / 2.0 / (1.0 + ENUI)

plot(x, EMODI, type = "l")
plot(x, KI, type = "l")
plot(x, nI, type = "l")
plot(x, SIGPI, type = "l")
plot(x, RMI, type = "l")
plot(x, ENUI, type = "l")
plot(x, GMODI, type = "l")
plot(x, EDI, type = "l")
plot(x, NCI, type = "l")
plot(x, NEI, type = "l")

enmin <- min(sqrt(3.0 / 2.0) * (SIGP / 3.0 / GMOD + (SIGP / K)^(1.0 / n)))
enmax <- max(sqrt(3.0 / 2.0) * (RM / 3.0 / GMOD + (RM / K)^(1.0 / n)))

# Maximum effective strain is limited to 0.05. The value may be changed.

enmax <- min(enmax, sqrt(3.0 / 2.0) * 0.05)

Q <- exp(seq(log(enmin), log(enmax), l = NQ))

sn <- array(data = 0.0, dim = c(NQ, Nc))

for (i in 1:Nc) {
  sn[,i] <- SN(GMOD[i], n[i], K[i], Q)

  if (i == 1) {
    plot(Q, sn[,i], type = "l", xlab = "en", ylab = "sn",
      xlim = range(Q),
      ylim = range(sn[,i]))
  }
  else {
    points(Q, sn[,i], type = "l")
  }
}

Q <- c(0, Q)

NQ <- length(Q)

NQ

sn <- array(data = 0.0, dim = c(NQ, Nc))

for (i in 1:Nc) {
  sn[,i] <- SN(GMOD[i], n[i], K[i], Q)

  if (i == 1) {
    plot(Q, sn[,i], type = "l", xlab = "en", ylab = "sn",
      xlim = range(Q),
      ylim = range(sn[,i]))
  }
  else {
    points(Q, sn[,i], type = "l")
  }
}

NQ <- NQ - 1

ALPHA <- array(data = 0.0, dim = c(NQ, Nc))

for (i in 1:Nc) {
  for (j in 1:NQ) {
    SUM <- 0.0
  
    if (j > 1) for (k in 1:(j - 1)) {
      SUM <- SUM + ALPHA[k, i] * (Q[j + 1] - Q[k])
    }

    ALPHA[j, i] <- (sn[j + 1, i] - SUM) / (Q[j + 1] - Q[j])
  }
}

ALPHA

Q <- Q[1:NQ]

BETA <- array(data = 0.0, dim = c(NQ, NT))

if (interpolation == 1) {
  for (i in 1:NQ) {
    BETA[i,] <- LinearInt(T, ALPHA[i,], x)
  }
} else {
  for (i in 1:NQ) {
    Y1 <- PiecewiseCubicHermiteDer(Nc, T, ALPHA[i,])
    BETA[i,] <- PiecewiseCubicHermiteInt(T, ALPHA[i,], Y1, x)
  }
}

Q <- format(Q, scientific = TRUE)

BETA <- format(BETA, scientific = TRUE)

EDI <- format(EDI, scientific = TRUE)
NCI <- format(NCI, scientific = TRUE)
NEI <- format(NEI, scientific = TRUE)

data <- c(ENU[1], NQ, NT, TMIN, DT, Q, BETA, EDI, NCI, NEI)

o <- length(data)

cat("*USER MATERIAL,CONSTANTS=", o,",TYPE=MECHANICAL", sep = "", "\n",
 file = "material.txt", append = FALSE)

i <- 1

while (i < o) {
  line <- paste0(data[i:min(i + 7, o)], collapse = ",")

  i <- i + 8

  cat(line, sep = "", ifelse(i < o, ",\n", "\n"), 
    file = "material.txt", append = TRUE)
}

cat("*DEPVAR", sep = "", "\n",
 file = "material.txt", append = TRUE)

cat(7 + NQ, sep = "", "\n",
 file = "material.txt", append = TRUE)
