# Supplementary material for: Cyclic Thermomechanical Elasto-Viscoplasticity Implementation Using User Material Interface
Source: Materials (Basel). 2025 May 27;18(11):2512. doi: 10.3390/ma18112512 (PMC12155958; doi:10.3390/ma18112512)
Supplement: Supplementary file 1 [file materials-18-02512-s001.zip › plate_tension_compression_V3.inp]

*Heading
** Job name: Job-1 Model name: Model-1
** Generated by: Abaqus/CAE 6.13-5
*Preprint, echo=NO, model=NO, history=NO, contact=NO
**
** PARTS
**
*Part, name=Part-1
*Node
      1,   22.1053047,  -36.3404388,           0.
      2,   19.1684856,  -36.9668045,           0.
      3,   16.4152794,  -38.1655884,           0.
      4,   13.9560223,   -39.888752,           0.
      5,   11.8892746,   -42.067234,           0.
      6,   10.2978649,  -44.6137314,           0.
      7,   9.24557114,  -47.4261856,           0.
      8,   8.86532307,  -49.3935547,           0.
      9,   8.79380894,  -52.3955765,           0.
     10,    9.3216877,  -55.3516846,           0.
     11,    10.427804,  -58.1434097,           0.
     12,   12.0678291,  -60.6588745,           0.
     13,   14.1760359,  -62.7972603,           0.
     14,   16.6679344,  -64.4728699,           0.
     15,   19.4436569,  -65.6185532,           0.
     16,    22.391964,  -66.1884003,           0.
     17,   25.3946953,  -66.1595612,           0.
     18,   28.3315144,  -65.5331955,           0.
     19,   31.0847206,  -64.3344116,           0.
     20,   33.5439796,   -62.611248,           0.
     21,   35.6107254,   -60.432766,           0.
     22,   37.2021332,  -57.8862686,           0.
     23,   38.2544289,  -55.0738144,           0.
     24,   38.6346779,  -53.1064453,           0.
     25,    38.706192,  -50.1044235,           0.
     26,   38.1783104,  -47.1483154,           0.
     27,    37.072197,  -44.3565903,           0.
     28,   35.4321709,  -41.8411255,           0.
     29,   33.3239632,  -39.7027397,           0.
     30,   30.8320656,  -38.0271301,           0.
     31,   28.0563431,   -36.881443,           0.
     32,    25.108036,  -36.3116035,           0.
     33,        46.75,        -1.25,           0.
     34,        44.75,        -1.25,           0.
     35,        42.75,        -1.25,           0.
     36,        40.75,        -1.25,           0.
     37,        38.75,        -1.25,           0.
     38,        36.75,        -1.25,           0.
     39,        33.75,        -1.25,           0.
     40,        31.75,        -1.25,           0.
     41,        29.75,        -1.25,           0.
     42,        27.75,        -1.25,           0.
     43,        25.75,        -1.25,           0.
     44,        23.75,        -1.25,           0.
     45,        21.75,        -1.25,           0.
     46,        19.75,        -1.25,           0.
     47,        17.75,        -1.25,           0.
     48,        15.75,        -1.25,           0.
     49,        13.75,        -1.25,           0.
     50,        11.75,        -1.25,           0.
     51,         8.75,        -1.25,           0.
     52,         6.75,        -1.25,           0.
     53,         4.75,        -1.25,           0.
     54,         2.75,        -1.25,           0.
     55,         0.75,        -1.25,           0.
     56,        48.75,        -1.25,           0.
     57,        -1.25,        -1.25,           0.
     58,        48.75,       -99.25,           0.
     59,        48.75,       -97.25,           0.
     60,        48.75,       -95.25,           0.
     61,        48.75,       -93.25,           0.
     62,        48.75,       -91.25,           0.
     63,        48.75,       -89.25,           0.
     64,        48.75,       -86.25,           0.
     65,        48.75,       -84.25,           0.
     66,        48.75,       -82.25,           0.
     67,        48.75,       -80.25,           0.
     68,        48.75,       -78.25,           0.
     69,        48.75,       -76.25,           0.
     70,        48.75,       -74.25,           0.
     71,        48.75,       -72.25,           0.
     72,        48.75,       -70.25,           0.
     73,        48.75,       -68.25,           0.
     74,        48.75,       -66.25,           0.
     75,        48.75,       -64.25,           0.
     76,        48.75,       -61.25,           0.
     77,        48.75,       -59.25,           0.
     78,        48.75,       -57.25,           0.
     79,        48.75,       -55.25,           0.
     80,        48.75,       -53.25,           0.
     81,        48.75,       -51.25,           0.
     82,        48.75,       -49.25,           0.
     83,        48.75,       -47.25,           0.
     84,        48.75,       -45.25,           0.
     85,        48.75,       -43.25,           0.
     86,        48.75,       -41.25,           0.
     87,        48.75,       -38.25,           0.
     88,        48.75,       -36.25,           0.
     89,        48.75,       -34.25,           0.
     90,        48.75,       -32.25,           0.
     91,        48.75,       -30.25,           0.
     92,        48.75,       -28.25,           0.
     93,        48.75,       -26.25,           0.
     94,        48.75,       -24.25,           0.
     95,        48.75,       -22.25,           0.
     96,        48.75,       -20.25,           0.
     97,        48.75,       -18.25,           0.
     98,        48.75,       -16.25,           0.
     99,        48.75,       -14.25,           0.
    100,        48.75,       -11.25,           0.
    101,        48.75,        -9.25,           0.
    102,        48.75,        -7.25,           0.
    103,        48.75,        -5.25,           0.
    104,        48.75,        -3.25,           0.
    105,        48.75,      -101.25,           0.
    106,         0.75,      -101.25,           0.
    107,         2.75,      -101.25,           0.
    108,         4.75,      -101.25,           0.
    109,         6.75,      -101.25,           0.
    110,         8.75,      -101.25,           0.
    111,        10.75,      -101.25,           0.
    112,        13.75,      -101.25,           0.
    113,        15.75,      -101.25,           0.
    114,        17.75,      -101.25,           0.
    115,        19.75,      -101.25,           0.
    116,        21.75,      -101.25,           0.
    117,        23.75,      -101.25,           0.
    118,        25.75,      -101.25,           0.
    119,        27.75,      -101.25,           0.
    120,        29.75,      -101.25,           0.
    121,        31.75,      -101.25,           0.
    122,        33.75,      -101.25,           0.
    123,        35.75,      -101.25,           0.
    124,        38.75,      -101.25,           0.
    125,        40.75,      -101.25,           0.
    126,        42.75,      -101.25,           0.
    127,        44.75,      -101.25,           0.
    128,        46.75,      -101.25,           0.
    129,        -1.25,      -101.25,           0.
    130,        -1.25,        -3.25,           0.
    131,        -1.25,        -5.25,           0.
    132,        -1.25,        -7.25,           0.
    133,        -1.25,        -9.25,           0.
    134,        -1.25,       -11.25,           0.
    135,        -1.25,       -13.25,           0.
    136,        -1.25,       -16.25,           0.
    137,        -1.25,       -18.25,           0.
    138,        -1.25,       -20.25,           0.
    139,        -1.25,       -22.25,           0.
    140,        -1.25,       -24.25,           0.
    141,        -1.25,       -26.25,           0.
    142,        -1.25,       -28.25,           0.
    143,        -1.25,       -30.25,           0.
    144,        -1.25,       -32.25,           0.
    145,        -1.25,       -34.25,           0.
    146,        -1.25,       -36.25,           0.
    147,        -1.25,       -38.25,           0.
    148,        -1.25,       -41.25,           0.
    149,        -1.25,       -43.25,           0.
    150,        -1.25,       -45.25,           0.
    151,        -1.25,       -47.25,           0.
    152,        -1.25,       -49.25,           0.
    153,        -1.25,       -51.25,           0.
    154,        -1.25,       -53.25,           0.
    155,        -1.25,       -55.25,           0.
    156,        -1.25,       -57.25,           0.
    157,        -1.25,       -59.25,           0.
    158,        -1.25,       -61.25,           0.
    159,        -1.25,       -64.25,           0.
    160,        -1.25,       -66.25,           0.
    161,        -1.25,       -68.25,           0.
    162,        -1.25,       -70.25,           0.
    163,        -1.25,       -72.25,           0.
    164,        -1.25,       -74.25,           0.
    165,        -1.25,       -76.25,           0.
    166,        -1.25,       -78.25,           0.
    167,        -1.25,       -80.25,           0.
    168,        -1.25,       -82.25,           0.
    169,        -1.25,       -84.25,           0.
    170,        -1.25,       -86.25,           0.
    171,        -1.25,       -88.25,           0.
    172,        -1.25,       -91.25,           0.
    173,        -1.25,       -93.25,           0.
    174,        -1.25,       -95.25,           0.
    175,        -1.25,       -97.25,           0.
    176,        -1.25,       -99.25,           0.
    177,   21.4453182,  -67.8738785,           0.
    178,  0.662637115,   -34.223896,           0.
    179,   2.58646441,  -34.2292252,           0.
    180,   5.11654997,  -34.0811996,           0.
    181,   6.93176794,  -34.4515915,           0.
    182,    8.8126564,  -34.6084137,           0.
    183,   10.9479399,  -34.6143761,           0.
    184,   13.0125561,  -34.4928741,           0.
    185,   14.3980284,  -34.1392517,           0.
    186,    17.364275,  -34.3637848,           0.
    187,   19.6446037,  -34.8128128,           0.
    188,   21.9459171,  -34.0300026,           0.
    189,   24.3024693,  -34.4990883,           0.
    190,   26.2885056,  -34.8565979,           0.
    191,   28.1206341,  -34.9867172,           0.
    192,   30.0996284,  -34.1244621,           0.
    193,   31.9986362,  -34.3458748,           0.
    194,   33.9872093,  -34.5267525,           0.
    195,    37.057045,  -34.2077789,           0.
    196,   38.5400696,  -34.5818672,           0.
    197,   40.5169907,  -34.5801773,           0.
    198,   42.9701157,  -34.5099869,           0.
    199,    44.382473,  -34.6581802,           0.
    200,   46.7036629,  -34.9815826,           0.
    201,   46.3419304,  -37.1310196,           0.
    202,   44.9061508,  -36.7331696,           0.
    203,   42.3183556,  -36.7402496,           0.
    204,   40.7114258,  -37.1312828,           0.
    205,   38.0089226,  -36.3985367,           0.
    206,   36.4013824,  -35.9255447,           0.
    207,   33.3437195,  -36.5495453,           0.
    208,   31.7581062,  -36.3763924,           0.
    209,   30.0286369,   -36.349247,           0.
    210,   16.8613911,  -36.7801476,           0.
    211,   15.4290571,   -36.617527,           0.
    212,   14.3199787,  -36.7107353,           0.
    213,   10.9140377,   -36.387413,           0.
    214,   9.05568314,  -36.5261345,           0.
    215,   7.74036741,  -36.5718842,           0.
    216,   4.69143629,  -36.3965111,           0.
    217,    2.7183907,  -36.8265915,           0.
    218,  0.702292621,  -36.1507111,           0.
    219,   13.3339062,  -39.0726395,           0.
    220,   11.0580359,  -38.5981102,           0.
    221,   9.77200127,  -38.9640617,           0.
    222,   6.43699217,  -39.2707901,           0.
    223,   4.82394981,  -39.2389565,           0.
    224,   2.95389771,  -38.6900826,           0.
    225,   0.83732307,  -38.1206856,           0.
    226,   11.2793903,  -41.4828186,           0.
    227,   8.75261211,  -40.5664482,           0.
    228,   6.49824762,  -40.4686966,           0.
    229,   5.08906651,  -40.9596367,           0.
    230,   2.50685501,  -40.6659698,           0.
    231,   1.10404301,  -40.3198013,           0.
    232,   8.98809242,  -43.3826408,           0.
    233,   7.37422323,  -43.0075569,           0.
    234,   4.41518259,     -42.6973,           0.
    235,   2.93842506,  -42.5367355,           0.
    236,  0.761519074,  -42.4070816,           0.
    237,   9.13441563,  -44.8649254,           0.
    238,   6.67891932,  -44.5895348,           0.
    239,   5.44370508,  -44.2571831,           0.
    240,   2.70356488,  -45.0972786,           0.
    241,  0.752244174,  -44.3166008,           0.
    242,   6.32221889,   -47.284893,           0.
    243,   5.07404947,  -46.8930054,           0.
    244,   3.27075124,  -47.2104416,           0.
    245,   1.09587717,  -46.4987221,           0.
    246,   6.86395073,  -50.8158493,           0.
    247,   4.99768019,  -51.1469727,           0.
    248,   2.31214237,  -51.3942719,           0.
    249,  0.564117074,  -51.3573914,           0.
    250,  0.640877068,  -48.5449181,           0.
    251,   3.40685701,  -48.7516022,           0.
    252,   4.78168392,  -49.2338562,           0.
    253,   6.78614187,  -48.9416199,           0.
    254,   6.89201546,  -52.9477577,           0.
    255,   5.02310896,   -53.116436,           0.
    256,   3.22944427,  -53.1186256,           0.
    257,  0.620020449,  -53.2664299,           0.
    258,   9.27993107,  -57.5555153,           0.
    259,   6.92229319,  -57.7820778,           0.
    260,   4.66181707,   -56.627491,           0.
    261,    2.8284986,  -57.2681046,           0.
    262,  0.790659487,  -57.2596436,           0.
    263,  0.722788334,  -55.2470474,           0.
    264,   2.56581187,   -55.059967,           0.
    265,   4.98429298,  -55.3769112,           0.
    266,    7.2572155,  -55.1376038,           0.
    267,   9.68160343,  -60.3873596,           0.
    268,   6.86515856,  -60.3001785,           0.
    269,   5.60725546,  -58.8296165,           0.
    270,    3.0134058,  -59.4297256,           0.
    271,  0.754306614,   -59.227951,           0.
    272,    11.097928,  -61.9473648,           0.
    273,   8.43992519,  -62.0899544,           0.
    274,   6.59149837,  -61.7592583,           0.
    275,   4.74202633,  -61.1127892,           0.
    276,   2.81585431,  -61.7318802,           0.
    277,  0.744532645,  -61.1514015,           0.
    278,   13.6357088,  -63.5095978,           0.
    279,   11.0833998,    -64.35952,           0.
    280,   9.23955059,  -63.9558449,           0.
    281,   7.28838825,  -64.4078598,           0.
    282,   5.20838737,  -64.0790329,           0.
    283,   3.13289022,  -63.6079025,           0.
    284,  0.889150143,  -63.1088715,           0.
    285,   17.4310436,  -66.1510544,           0.
    286,   15.7391453,  -66.0572815,           0.
    287,   14.1595736,  -65.9178162,           0.
    288,   11.0543118,  -66.2604599,           0.
    289,    9.6010313,  -65.9879913,           0.
    290,   7.13792324,  -65.1788177,           0.
    291,   5.43737602,  -66.1008148,           0.
    292,   2.64271569,  -65.7183304,           0.
    293,   1.17201579,  -65.3400497,           0.
    294,   46.8310013,  -68.2727432,           0.
    295,   44.8741608,  -68.2603073,           0.
    296,   42.2425194,  -68.4436111,           0.
    297,   40.4281502,  -68.2707138,           0.
    298,   37.9881821,  -67.6669235,           0.
    299,   35.7515564,  -68.2474899,           0.
    300,   34.1359367,  -67.8734436,           0.
    301,    32.252491,  -67.7409286,           0.
    302,   30.1481323,  -67.8023148,           0.
    303,   27.8056526,  -67.7264023,           0.
    304,   25.6463852,  -67.9388657,           0.
    305,   23.5290203,  -67.9579697,           0.
    306,   19.3413677,  -67.7500839,           0.
    307,   17.1612816,  -68.3677979,           0.
    308,   15.1837683,   -68.096962,           0.
    309,   13.1519356,  -67.7191391,           0.
    310,   11.2680082,  -67.7284088,           0.
    311,   9.31315136,  -68.0828171,           0.
    312,   6.79839849,  -67.6754303,           0.
    313,   4.57913351,  -68.1180191,           0.
    314,   3.07795715,  -67.8093567,           0.
    315,  0.793625772,  -67.5039139,           0.
    316,   29.5299244,  -66.0362396,           0.
    317,   31.6803532,   -65.988205,           0.
    318,   33.7435799,  -66.0462952,           0.
    319,   35.6144485,   -66.553154,           0.
    320,   38.2726288,  -65.8076248,           0.
    321,   40.4446259,  -65.5593948,           0.
    322,   42.5942116,  -65.9912415,           0.
    323,   44.7151642,  -65.6306915,           0.
    324,   46.7853165,  -66.3399124,           0.
    325,      33.1903,   -64.137207,           0.
    326,   36.4069824,  -64.4660873,           0.
    327,   38.5412865,  -63.9879837,           0.
    328,   40.4804764,  -63.3027916,           0.
    329,   42.5353012,  -63.0425224,           0.
    330,   44.4893379,  -63.7362785,           0.
    331,   46.6475258,  -64.3647385,           0.
    332,   35.8496666,  -61.9313087,           0.
    333,   38.5019875,  -61.1416435,           0.
    334,   40.4381447,  -61.4602013,           0.
    335,    42.323185,  -61.3103752,           0.
    336,   45.0204544,   -61.738266,           0.
    337,   46.4019966,    -62.17099,           0.
    338,   38.2152405,  -59.8134766,           0.
    339,   40.2005806,   -60.214386,           0.
    340,   42.5179329,  -59.1753387,           0.
    341,   44.9217606,  -59.8992538,           0.
    342,   46.8092117,  -60.0966301,           0.
    343,   38.0382652,  -58.3932724,           0.
    344,   40.1666336,  -57.8920784,           0.
    345,   42.9445953,   -57.878376,           0.
    346,   44.7248383,  -57.8459396,           0.
    347,   46.7902222,  -58.2009926,           0.
    348,   39.9303207,  -55.4632492,           0.
    349,    42.181488,  -55.6960754,           0.
    350,   44.0731087,  -55.2648544,           0.
    351,   46.3171539,  -56.0308685,           0.
    352,   40.7523041,  -51.1687889,           0.
    353,   42.8027611,  -51.5586853,           0.
    354,   45.0730019,  -51.0124779,           0.
    355,   46.8719597,  -51.0867462,           0.
    356,   46.8240128,  -53.9243317,           0.
    357,   44.4212952,  -53.8106766,           0.
    358,   42.4681282,  -53.7568359,           0.
    359,   40.5284691,  -53.6146088,           0.
    360,   40.6967506,  -49.1688232,           0.
    361,   42.4889526,  -49.8284912,           0.
    362,   46.7742653,   -49.140995,           0.
    363,   38.2190857,  -44.9355354,           0.
    364,   40.4321365,  -44.4424591,           0.
    365,   42.5468521,  -45.4158173,           0.
    366,    44.771759,  -45.1597862,           0.
    367,   46.7696762,  -45.2138824,           0.
    368,   46.7430878,  -47.1903725,           0.
    369,   44.7766266,  -47.0317154,           0.
    370,   42.2380104,  -46.9035072,           0.
    371,   40.7600441,  -46.8751984,           0.
    372,   37.8124428,  -42.1706238,           0.
    373,   40.6995392,   -42.449028,           0.
    374,   42.5603714,  -43.3955994,           0.
    375,   44.7642212,  -43.2817535,           0.
    376,   46.7774925,  -43.2871208,           0.
    377,   36.4036522,  -40.5667419,           0.
    378,    39.053936,  -40.4936867,           0.
    379,   40.9059715,   -40.876194,           0.
    380,   42.6940193,  -40.8901711,           0.
    381,   44.7582588,  -40.6099548,           0.
    382,   46.7528915,  -41.3390312,           0.
    383,   33.8682823,  -38.9944267,           0.
    384,   36.4133224,  -38.0956688,           0.
    385,    38.289875,  -38.5436935,           0.
    386,   40.3703194,  -38.1651688,           0.
    387,   42.3825302,  -38.0460129,           0.
    388,   44.4680901,  -38.7572899,           0.
    389,   46.6252022,   -39.356266,           0.
    390,   46.6854973,  -3.31937146,           0.
    391,    44.630558,  -3.34129071,           0.
    392,   42.6154785,  -3.26338005,           0.
    393,   40.6195335,  -3.24168897,           0.
    394,   38.6408844,  -3.29992318,           0.
    395,   36.6105843,  -3.43554473,           0.
    396,    34.292923,  -3.77424335,           0.
    397,   32.2773476,  -3.17494822,           0.
    398,   30.4004898,  -3.09941578,           0.
    399,    28.482687,  -3.17635918,           0.
    400,   25.6096058,  -3.08085322,           0.
    401,   23.7032833,  -3.14388275,           0.
    402,   21.7259979,  -3.27347422,           0.
    403,   19.6272316,  -3.42316437,           0.
    404,   17.5772114,  -3.23609638,           0.
    405,   15.5845814,  -3.17292333,           0.
    406,   13.6327009,  -3.21624017,           0.
    407,   11.6778231,  -3.25787115,           0.
    408,   8.74508572,  -3.21632028,           0.
    409,    6.8201437,  -3.11301804,           0.
    410,   4.89056921,  -3.11140728,           0.
    411,   2.91170597,  -3.29448676,           0.
    412,  0.836094201,  -3.32015848,           0.
    413,   46.7063332,  -5.36243343,           0.
    414,   44.4229889,   -5.7212348,           0.
    415,   42.3585739,   -5.2322464,           0.
    416,   40.4812202,   -5.1758008,           0.
    417,   38.5940933,  -5.27039576,           0.
    418,   36.7000008,  -5.46920395,           0.
    419,    33.810833,   -5.3707943,           0.
    420,   31.9232349,  -5.69546795,           0.
    421,   30.2303085,  -5.01055431,           0.
    422,   27.7468033,   -4.9093256,           0.
    423,   25.5920849,  -5.76331758,           0.
    424,   23.7937737,  -5.03371954,           0.
    425,    21.941988,   -5.2391634,           0.
    426,   18.7446098,  -5.75369453,           0.
    427,   17.5808563,  -6.17171144,           0.
    428,   15.4035606,  -5.00188589,           0.
    429,    13.565834,  -5.15329361,           0.
    430,   11.6497688,  -5.27904034,           0.
    431,   9.67916298,  -5.26368999,           0.
    432,    6.6034627,  -5.01030397,           0.
    433,   4.99484253,  -5.83914423,           0.
    434,   3.35414648,  -5.58941031,           0.
    435,  0.873295009,  -5.36563063,           0.
    436,    46.952652,   -8.2650156,           0.
    437,    45.155056,  -7.68108416,           0.
    438,    41.831398,  -7.88041401,           0.
    439,   40.3278503,  -7.05181313,           0.
    440,   38.5759239,  -7.18933916,           0.
    441,   35.9650307,  -7.57461786,           0.
    442,    34.281395,  -7.96170473,           0.
    443,   32.6048355,  -6.88731575,           0.
    444,   30.4804611,  -7.22124004,           0.
    445,   27.3825932,  -7.45911121,           0.
    446,   25.8454437,  -7.65032387,           0.
    447,   23.9845219,  -6.89278984,           0.
    448,   22.3810158,  -7.11080599,           0.
    449,   19.0973778,  -7.77192831,           0.
    450,   17.6206799,   -7.2186985,           0.
    451,   16.1803665,  -7.53813601,           0.
    452,   13.7487373,  -7.33667803,           0.
    453,   10.6525879,   -7.3575058,           0.
    454,   8.61583996,  -7.17691278,           0.
    455,   5.62825966,  -7.95586014,           0.
    456,   2.79987812,  -7.65836954,           0.
    457,  0.793277085,  -7.37008715,           0.
    458,   46.8781052,   -10.114502,           0.
    459,   44.9763985,  -9.75681305,           0.
    460,   42.9308548,  -9.28569698,           0.
    461,   41.1925316,  -9.67058468,           0.
    462,   38.5877724,  -9.08607292,           0.
    463,   36.9747314,  -10.2122679,           0.
    464,   34.4248238,  -9.79089069,           0.
    465,   32.5113258,  -9.21490192,           0.
    466,    30.202034,  -9.55053711,           0.
    467,   27.8397999,  -9.62833023,           0.
    468,   25.2214813,  -9.75200748,           0.
    469,   23.7193489,  -9.20530319,           0.
    470,   22.3860416,  -10.2660475,           0.
    471,   19.0959377,  -9.85914612,           0.
    472,   17.7873344,  -9.46126461,           0.
    473,    15.581377,  -9.27044392,           0.
    474,   13.4274359,  -9.41497993,           0.
    475,   11.1612186,  -10.3397408,           0.
    476,   8.85886002,  -9.35650826,           0.
    477,   6.99110842,  -9.58512497,           0.
    478,   5.20587349,  -9.93788528,           0.
    479,   2.64771748,  -9.54625511,           0.
    480,  0.752183497,  -9.38115692,           0.
    481,   46.4229622,  -12.1748056,           0.
    482,   45.0624084,  -11.7320061,           0.
    483,   42.3025398,  -11.2792816,           0.
    484,   40.5171738,  -11.6177387,           0.
    485,   38.6904221,  -11.9383211,           0.
    486,   37.0584564,  -11.9963341,           0.
    487,   34.0432739,  -11.8508558,           0.
    488,   31.7017899,  -11.3054914,           0.
    489,   30.4904327,  -11.3215122,           0.
    490,   27.9119396,  -12.0220127,           0.
    491,   25.9218082,  -11.4244194,           0.
    492,    23.983963,   -11.397706,           0.
    493,   22.3631477,  -12.1552296,           0.
    494,   19.0225792,  -12.1274481,           0.
    495,   18.0270386,  -11.5403347,           0.
    496,    15.336031,  -11.6729059,           0.
    497,   13.2057009,  -11.6667662,           0.
    498,   11.4241037,  -12.0435619,           0.
    499,   8.85711002,  -11.2015018,           0.
    500,   6.72792721,  -11.2557859,           0.
    501,   4.57841635,  -11.3885756,           0.
    502,   2.72669792,   -11.458744,           0.
    503,  0.794987679,  -11.3828754,           0.
    504,   46.6534615,  -14.3740845,           0.
    505,    44.515522,   -13.757638,           0.
    506,   42.5300598,  -13.1399698,           0.
    507,   39.8885803,  -13.4482317,           0.
    508,   38.3115578,  -13.9841232,           0.
    509,   36.9184914,  -13.5960588,           0.
    510,   34.5768929,  -13.4831486,           0.
    511,   31.2445354,  -13.9834681,           0.
    512,   29.7361965,  -13.7971077,           0.
    513,   28.0820599,   -14.015233,           0.
    514,    26.089735,  -13.5005007,           0.
    515,   23.8810024,  -13.4318352,           0.
    516,   22.1244049,  -13.6410751,           0.
    517,      19.9986,  -14.2504177,           0.
    518,    17.367424,  -13.3355474,           0.
    519,   13.4111557,  -13.8340225,           0.
    520,   10.8557482,  -14.0638266,           0.
    521,   9.37989807,  -13.3659153,           0.
    522,   7.92939234,  -13.3523912,           0.
    523,   5.19451714,  -14.1137228,           0.
    524,    2.9498446,  -13.4631853,           0.
    525,  0.875003755,  -13.4254255,           0.
    526,   46.7828827,   -16.358057,           0.
    527,    44.739212,  -15.6796856,           0.
    528,   42.6869507,  -16.1220913,           0.
    529,    40.640625,  -16.0875607,           0.
    530,   38.7391396,  -15.8610287,           0.
    531,   36.9562225,  -15.4450827,           0.
    532,   34.1449051,  -15.4699898,           0.
    533,   32.0999565,  -15.5799313,           0.
    534,    30.031414,  -15.5951376,           0.
    535,   28.3500843,  -16.0097351,           0.
    536,   25.8896561,  -15.5214052,           0.
    537,   23.6016788,  -15.5799513,           0.
    538,   21.6493492,  -15.3478498,           0.
    539,   19.0561333,    -16.23909,           0.
    540,   17.2606907,  -15.3812361,           0.
    541,   15.4816055,  -15.4188414,           0.
    542,   13.6295223,  -16.5194302,           0.
    543,   11.3150654,  -15.9379406,           0.
    544,   9.13809872,  -15.7360363,           0.
    545,   6.84648705,  -15.5835037,           0.
    546,   5.03706455,   -16.168541,           0.
    547,   3.35721564,  -15.8003893,           0.
    548,  0.896509767,  -15.4914474,           0.
    549,   46.8255424,  -18.3110695,           0.
    550,   44.8612404,  -18.4025688,           0.
    551,   42.0617447,  -18.4542675,           0.
    552,   40.1871185,  -18.0120201,           0.
    553,    38.308136,  -17.6278725,           0.
    554,   36.6543617,  -17.1360397,           0.
    555,   33.6328735,   -18.244709,           0.
    556,   32.1406021,  -17.8423653,           0.
    557,    30.731451,  -17.4930286,           0.
    558,   28.5960827,  -18.1367531,           0.
    559,   25.9659252,  -17.5435448,           0.
    560,   23.9550514,  -17.5257435,           0.
    561,    22.142437,  -17.2959194,           0.
    562,   17.3808517,  -17.6599827,           0.
    563,   15.3636904,  -17.5719929,           0.
    564,   13.4115486,  -17.8148918,           0.
    565,   11.2145252,  -18.0923767,           0.
    566,   9.03544617,  -17.8644886,           0.
    567,   6.53131199,  -17.6383057,           0.
    568,   2.72134948,  -17.9419289,           0.
    569,  0.766883254,  -17.5267544,           0.
    570,   46.8076591,  -20.2680016,           0.
    571,   44.8997116,  -20.3442192,           0.
    572,   43.1840324,  -20.5233536,           0.
    573,     40.45924,  -20.2619896,           0.
    574,    38.535923,  -19.7945728,           0.
    575,   36.1802025,  -19.8973179,           0.
    576,   33.5793114,  -20.0917969,           0.
    577,   32.2849388,  -20.0138874,           0.
    578,   29.8898926,  -19.5558281,           0.
    579,   27.1616726,  -19.9711742,           0.
    580,   25.5562763,  -19.7146244,           0.
    581,   22.6113491,  -19.7474174,           0.
    582,   21.1779995,  -20.5788097,           0.
    583,    20.043211,  -20.1930466,           0.
    584,   17.6826744,   -19.808424,           0.
    585,   15.8253584,  -19.6529713,           0.
    586,   12.7603645,  -19.7127132,           0.
    587,   11.8493395,  -19.9521828,           0.
    588,   9.57518005,  -19.6558151,           0.
    589,   7.08594227,  -20.0535488,           0.
    590,   4.99699545,  -20.0891209,           0.
    591,   2.59649158,  -19.8223343,           0.
    592,  0.654196441,   -19.506691,           0.
    593,   46.7764435,   -22.256382,           0.
    594,   44.8498726,  -22.2931652,           0.
    595,    42.909111,  -22.3221016,           0.
    596,   40.4073143,  -22.3707123,           0.
    597,   38.0658722,  -21.7678757,           0.
    598,   36.2565842,  -22.0291977,           0.
    599,   34.3667526,   -22.144558,           0.
    600,   31.9651489,  -22.0293236,           0.
    601,   30.0489922,  -21.6131878,           0.
    602,   27.3397541,  -21.3782349,           0.
    603,   25.7292271,   -22.050724,           0.
    604,   23.7430553,   -22.128603,           0.
    605,   22.2264214,  -22.4808083,           0.
    606,   19.8594589,  -22.2891846,           0.
    607,   17.9693623,  -21.7691364,           0.
    608,   14.9211216,  -22.3047676,           0.
    609,   13.5131769,  -21.6485195,           0.
    610,   11.4269676,  -22.6611023,           0.
    611,   9.17633057,  -21.8825912,           0.
    612,   7.53143501,  -22.5017471,           0.
    613,   5.26203489,  -22.1995392,           0.
    614,   3.47771215,  -21.7875347,           0.
    615,  0.603570342,  -21.4392185,           0.
    616,   46.7546349,   -24.256691,           0.
    617,   44.7998199,   -24.277153,           0.
    618,   42.9380074,  -24.3505287,           0.
    619,   41.2925568,  -24.5804977,           0.
    620,   38.5874786,  -24.4622993,           0.
    621,   36.4761124,  -23.9291649,           0.
    622,   33.8005219,  -24.4424152,           0.
    623,   31.9348621,    -23.69137,           0.
    624,   30.2370243,  -24.4916477,           0.
    625,   27.8877983,   -24.258276,           0.
    626,   26.2049828,  -23.2526798,           0.
    627,    22.798027,  -24.4571323,           0.
    628,   21.4231644,  -24.3575726,           0.
    629,    19.333704,  -23.5913715,           0.
    630,   17.6993217,  -23.6117096,           0.
    631,   15.2923346,  -24.2882538,           0.
    632,   13.0443707,  -24.1326828,           0.
    633,   10.4566135,  -24.5832596,           0.
    634,   6.83539677,   -24.164156,           0.
    635,   5.14834833,  -23.7051468,           0.
    636,   3.41470718,  -24.5136013,           0.
    637,  0.601162434,  -24.3633366,           0.
    638,   46.7578125,  -26.2520065,           0.
    639,   44.7848663,  -26.2656689,           0.
    640,   42.9055252,  -26.2932034,           0.
    641,   41.2257538,  -26.2516098,           0.
    642,   38.2024536,  -26.5735397,           0.
    643,   35.9671059,  -26.2146664,           0.
    644,   33.9364243,  -26.4899902,           0.
    645,   32.1448441,  -25.6084633,           0.
    646,   30.7026653,  -26.5919285,           0.
    647,   28.0511875,  -26.1305332,           0.
    648,   26.1286354,  -25.7071095,           0.
    649,   23.3228512,  -26.3980656,           0.
    650,   21.2189312,  -26.5796432,           0.
    651,   19.6091537,  -25.7950783,           0.
    652,   17.3380985,  -25.2758198,           0.
    653,   15.1398182,  -26.1610222,           0.
    654,   13.0847607,  -26.3379097,           0.
    655,   11.2607622,  -26.0450993,           0.
    656,   9.31129074,  -25.8231049,           0.
    657,   6.51457214,  -26.0018578,           0.
    658,    4.5718317,  -26.3164043,           0.
    659,   2.57422805,  -26.3399925,           0.
    660,  0.653774261,   -26.309248,           0.
    661,   46.7852325,  -28.2292786,           0.
    662,    44.802784,  -28.2266884,           0.
    663,   42.8759918,  -28.2135868,           0.
    664,   40.7980919,  -28.3181973,           0.
    665,   38.2359009,  -28.0972824,           0.
    666,   36.0394897,  -28.3123608,           0.
    667,   34.0037498,  -28.6004982,           0.
    668,   32.1314392,  -27.6842899,           0.
    669,   30.3053379,  -28.2915096,           0.
    670,   27.7573452,  -28.1758385,           0.
    671,   25.7982502,  -28.0124893,           0.
    672,   24.5644302,  -28.2949123,           0.
    673,   21.5774078,  -28.3682022,           0.
    674,   19.9048786,   -27.730526,           0.
    675,   17.1313286,  -28.4140892,           0.
    676,   15.1534824,   -28.066679,           0.
    677,    13.642684,  -28.3926296,           0.
    678,   11.2184629,  -28.5347347,           0.
    679,   9.35282993,  -27.7751369,           0.
    680,   7.06788731,  -27.9005184,           0.
    681,   4.79912424,  -28.2567787,           0.
    682,   2.68132854,  -28.1530609,           0.
    683,   0.74754101,  -28.2712593,           0.
    684,   46.8537216,  -31.1406898,           0.
    685,    44.859108,  -30.1484966,           0.
    686,   42.9126511,  -30.0459824,           0.
    687,   40.9859085,  -29.8695431,           0.
    688,   38.3611984,  -30.1948433,           0.
    689,   36.2289009,  -30.4903049,           0.
    690,   34.1723442,  -30.6678219,           0.
    691,   32.2279701,  -30.0625534,           0.
    692,   30.5643024,  -30.2215996,           0.
    693,   27.7670288,  -30.3662586,           0.
    694,    26.435461,  -30.8245964,           0.
    695,   23.5380878,  -29.8931694,           0.
    696,   21.7208405,  -30.9190693,           0.
    697,   19.7842255,  -30.3335705,           0.
    698,   16.7744827,  -30.4094467,           0.
    699,   15.0169134,  -31.0255795,           0.
    700,   13.2899075,  -30.1437817,           0.
    701,   10.9698124,  -30.6777134,           0.
    702,   9.29815006,  -30.3194485,           0.
    703,   7.05643415,  -30.2965202,           0.
    704,   4.86911392,  -30.7157307,           0.
    705,   2.94701529,  -31.1066189,           0.
    706,  0.857601345,  -30.3067474,           0.
    707,   46.8254356,   -33.074501,           0.
    708,   44.8976059,  -32.7832642,           0.
    709,   41.8196068,  -32.1450577,           0.
    710,   40.4985275,  -32.4612045,           0.
    711,   38.2311821,  -32.5975571,           0.
    712,    36.975914,  -32.4524422,           0.
    713,   34.2539177,  -32.9841652,           0.
    714,   32.3009377,  -32.2129593,           0.
    715,   30.3201122,   -32.111496,           0.
    716,   28.1305389,  -32.6850891,           0.
    717,   25.7466564,  -32.9153252,           0.
    718,   23.9567566,  -32.4489899,           0.
    719,   21.8425903,  -32.3219452,           0.
    720,   19.1151714,  -32.6264572,           0.
    721,   17.6653404,  -32.0390282,           0.
    722,   15.5008717,  -32.8942451,           0.
    723,   12.9458961,  -32.1315918,           0.
    724,   10.9545221,  -32.6001472,           0.
    725,   8.98372936,  -32.6129417,           0.
    726,   6.83940315,  -32.3029366,           0.
    727,   4.83105087,   -31.965456,           0.
    728,    2.7413106,   -32.381958,           0.
    729,   0.71602869,  -32.3062553,           0.
    730,   46.7841568,   -70.194458,           0.
    731,   44.7594337,   -70.126564,           0.
    732,   42.7184944,   -70.574913,           0.
    733,   40.7425957,  -70.2802963,           0.
    734,   38.3095131,  -69.9762802,           0.
    735,    36.735405,  -69.9495621,           0.
    736,   35.4790688,  -69.8333817,           0.
    737,   32.9400978,  -69.5645294,           0.
    738,    30.317955,   -70.061615,           0.
    739,   27.6274414,  -70.1767654,           0.
    740,   25.6982155,  -69.8149872,           0.
    741,   23.7155056,  -69.7528839,           0.
    742,   21.7431259,  -69.7425766,           0.
    743,   20.0398293,   -70.076767,           0.
    744,   17.5283432,  -70.5579147,           0.
    745,   15.0859556,  -70.2009201,           0.
    746,   13.3060312,  -69.4541397,           0.
    747,   10.5978718,  -70.1717377,           0.
    748,    8.8548336,  -69.8867722,           0.
    749,    6.8628397,  -70.5184555,           0.
    750,    5.1770196,  -69.8936005,           0.
    751,   2.53764987,  -69.6819916,           0.
    752,  0.667948365,  -69.4239197,           0.
    753,    46.648098,  -72.1935654,           0.
    754,   44.5703163,  -71.4082642,           0.
    755,   42.6517448,  -71.8708496,           0.
    756,   40.7617798,  -71.8041687,           0.
    757,   38.5934944,  -72.3130569,           0.
    758,    36.508255,  -71.9716644,           0.
    759,   35.1105652,  -71.7679367,           0.
    760,   32.3855667,  -72.0465393,           0.
    761,   29.8721313,   -72.112587,           0.
    762,   27.5594215,  -72.3828735,           0.
    763,   25.6716499,  -71.9662704,           0.
    764,   23.0081501,  -72.3071594,           0.
    765,   21.6493397,  -72.0712128,           0.
    766,   19.6466846,  -71.9167786,           0.
    767,   16.9592724,  -72.2741699,           0.
    768,   15.7191648,  -71.9134521,           0.
    769,   13.2017193,  -71.3652039,           0.
    770,   11.1226454,  -72.0610352,           0.
    771,    9.1497364,  -72.2781296,           0.
    772,   7.18846273,  -71.9069595,           0.
    773,   4.49104738,  -72.1554337,           0.
    774,   2.64884925,  -72.2997589,           0.
    775,  0.642899692,   -71.353981,           0.
    776,   46.7533455,  -74.2210159,           0.
    777,   44.7962265,  -74.2975388,           0.
    778,   42.8186798,  -74.3274841,           0.
    779,   40.9057922,  -74.3392715,           0.
    780,   38.9134102,  -74.4656448,           0.
    781,   35.9549713,  -74.3693848,           0.
    782,    34.710434,  -73.5259399,           0.
    783,    32.449234,  -74.2918549,           0.
    784,    30.336956,  -73.8501129,           0.
    785,    27.379385,  -74.3594742,           0.
    786,   25.9455509,  -73.5184708,           0.
    787,   23.1943398,  -74.2136154,           0.
    788,   21.8871555,  -74.5859528,           0.
    789,   19.7480507,  -73.9775314,           0.
    790,   17.0343647,  -73.8844833,           0.
    791,   15.5161848,  -73.5525208,           0.
    792,   13.2282915,  -74.1578979,           0.
    793,   11.2133503,  -74.2008209,           0.
    794,   9.13812447,  -74.2831497,           0.
    795,   6.78314924,  -74.3328781,           0.
    796,   5.06425333,  -74.1189804,           0.
    797,   2.77322388,  -74.2409363,           0.
    798,  0.721976459,  -74.2663345,           0.
    799,    46.849987,  -76.1846237,           0.
    800,   44.9604187,  -76.1390381,           0.
    801,   43.0774422,  -76.1334763,           0.
    802,   41.1028137,  -76.4514008,           0.
    803,   38.9708405,   -76.467392,           0.
    804,   36.2053261,  -76.3528214,           0.
    805,   33.9775391,  -76.0714569,           0.
    806,   31.8213158,  -76.1367035,           0.
    807,   30.0577641,   -76.530983,           0.
    808,   28.0029259,  -76.2281189,           0.
    809,   25.8937206,  -75.9634476,           0.
    810,   21.7894917,  -76.8932343,           0.
    811,   19.7066822,  -76.8510056,           0.
    812,   17.3061066,  -76.5294876,           0.
    813,   15.3534775,  -76.6401901,           0.
    814,   13.7366467,  -76.6450119,           0.
    815,   10.9635105,  -76.4536896,           0.
    816,   9.11566257,  -76.1644058,           0.
    817,   6.56629992,   -76.480751,           0.
    818,   4.73597765,  -76.3154602,           0.
    819,   2.76444077,  -76.2372055,           0.
    820,  0.748774946,  -76.2437134,           0.
    821,   46.9068108,  -78.1283493,           0.
    822,    44.166317,  -77.9288559,           0.
    823,   42.3851891,  -78.5823593,           0.
    824,   40.5227509,  -79.0075226,           0.
    825,   38.6940231,  -78.4951324,           0.
    826,   36.6395454,  -78.3782959,           0.
    827,   33.8958397,  -78.2538071,           0.
    828,   32.1280098,  -78.2480469,           0.
    829,   29.6650143,  -78.6561966,           0.
    830,    27.824379,  -78.3792496,           0.
    831,   26.6249161,  -77.9507446,           0.
    832,   23.6365051,  -78.1602173,           0.
    833,    21.895586,  -79.2501297,           0.
    834,   19.3960209,  -78.2157135,           0.
    835,   17.3992538,  -78.3239975,           0.
    836,   16.5101852,  -77.9479218,           0.
    837,   13.3515425,  -78.6197433,           0.
    838,   11.0346222,  -78.6828461,           0.
    839,   8.94357967,  -78.1442566,           0.
    840,    6.5882659,  -78.2160645,           0.
    841,   4.64212275,  -78.2702408,           0.
    842,   2.71038556,  -78.2419739,           0.
    843,  0.747225642,  -78.2433701,           0.
    844,   46.9045372,  -81.0444565,           0.
    845,   44.1121254,    -80.59021,           0.
    846,   42.2329559,  -80.9260483,           0.
    847,   40.4056435,  -80.6866226,           0.
    848,   38.3710632,  -80.1662521,           0.
    849,   35.8380203,  -80.4693604,           0.
    850,   33.8353577,  -80.4282227,           0.
    851,   32.1361923,  -80.2256241,           0.
    852,   29.8448582,  -80.4539032,           0.
    853,   28.0895977,  -80.4609604,           0.
    854,   25.8778839,  -79.7728195,           0.
    855,   23.6879539,  -80.3901443,           0.
    856,   21.6554222,  -80.7165298,           0.
    857,   19.3691444,  -80.4310303,           0.
    858,   17.4752026,  -80.1232452,           0.
    859,   15.6819105,  -80.1512451,           0.
    860,   13.5087833,  -80.8684464,           0.
    861,   11.1631632,  -80.4323349,           0.
    862,    9.4052496,  -80.7753601,           0.
    863,   7.10189676,  -80.1414642,           0.
    864,    4.5916934,   -80.221405,           0.
    865,   2.64567184,  -80.2135468,           0.
    866,  0.723010659,  -80.2442322,           0.
    867,   46.8448524,  -82.9795456,           0.
    868,   44.9310074,  -82.6096268,           0.
    869,   42.8012009,  -82.2062378,           0.
    870,   40.6582527,  -82.5115204,           0.
    871,   38.9102516,  -82.6600266,           0.
    872,   36.9298363,  -82.4837723,           0.
    873,   34.8371277,  -82.5831985,           0.
    874,   32.5009956,  -82.3826752,           0.
    875,   30.3071594,   -82.412796,           0.
    876,   28.1282234,  -82.7518005,           0.
    877,     26.16008,  -81.6324234,           0.
    878,     23.45751,  -82.1212234,           0.
    879,    21.213953,  -82.7477341,           0.
    880,   19.4381638,  -82.6446533,           0.
    881,   17.4450283,   -82.442421,           0.
    882,   15.1929283,  -82.6015625,           0.
    883,   13.8847866,    -82.52314,           0.
    884,   11.2713747,  -82.5305481,           0.
    885,   8.96790123,  -82.6886673,           0.
    886,   7.04210806,  -82.2690353,           0.
    887,   4.31154537,  -81.9819794,           0.
    888,   2.59746146,   -82.156929,           0.
    889,  0.692009091,  -82.2321014,           0.
    890,   46.7300682,  -84.9607925,           0.
    891,   44.7771111,  -84.5192566,           0.
    892,   42.3320236,  -84.2778625,           0.
    893,   40.0569687,  -85.1156616,           0.
    894,   37.9027977,  -84.1898575,           0.
    895,   36.6155205,  -84.8935165,           0.
    896,   34.1819916,  -83.8657379,           0.
    897,   32.4927292,  -84.5714264,           0.
    898,   30.0949078,  -84.7500992,           0.
    899,   27.9283237,  -84.8071365,           0.
    900,   25.7950058,  -84.8950882,           0.
    901,   23.5563927,  -84.7475967,           0.
    902,   21.2398643,   -84.839386,           0.
    903,   19.3494167,  -84.6714249,           0.
    904,   17.5954266,  -84.7152939,           0.
    905,   15.5388279,  -84.8529968,           0.
    906,   13.1562519,  -84.9643936,           0.
    907,   11.0501175,  -84.8056335,           0.
    908,    9.2890501,    -84.79216,           0.
    909,    7.3558445,  -84.5190582,           0.
    910,   5.44113111,  -84.0602341,           0.
    911,   2.63837457,   -84.097908,           0.
    912,  0.674670517,  -84.1891022,           0.
    913,   46.6051331,  -87.0018311,           0.
    914,   44.1654282,  -86.6972504,           0.
    915,   42.4283676,  -86.4497604,           0.
    916,   40.1824379,   -86.780365,           0.
    917,   38.1416817,  -86.6810303,           0.
    918,   36.0593948,  -86.4250946,           0.
    919,   34.1115875,  -86.0593414,           0.
    920,   32.6616745,  -86.5437393,           0.
    921,   30.1907825,  -86.1890488,           0.
    922,   27.4865093,  -86.6686401,           0.
    923,   25.2312851,   -87.133728,           0.
    924,   23.8148098,  -86.7258911,           0.
    925,   21.7010612,  -86.6892929,           0.
    926,   19.8292255,  -86.3979187,           0.
    927,   17.7831097,  -86.9191742,           0.
    928,   14.8793612,  -87.6812897,           0.
    929,   13.3510981,  -87.1402359,           0.
    930,   11.1256447,  -86.2413177,           0.
    931,   9.15285778,   -86.825325,           0.
    932,   6.91589832,  -86.4460526,           0.
    933,   4.81622028,  -86.3818512,           0.
    934,   2.76221204,  -86.8210754,           0.
    935,  0.717606068,  -86.1422729,           0.
    936,   46.6244507,  -89.0803375,           0.
    937,   44.5590172,  -89.0472565,           0.
    938,   42.3709908,   -89.107132,           0.
    939,   40.2406464,  -88.1072006,           0.
    940,   38.3352776,  -88.7369919,           0.
    941,   36.2291679,  -88.4517517,           0.
    942,   34.0886917,  -88.6248322,           0.
    943,   32.2113037,  -88.8127136,           0.
    944,   30.1747818,  -89.3478546,           0.
    945,   28.2219887,  -88.9824219,           0.
    946,    25.515852,  -89.2796555,           0.
    947,   23.7827396,    -88.92659,           0.
    948,   21.7511692,  -88.6665115,           0.
    949,   19.5721531,  -89.0545959,           0.
    950,   17.0586185,  -89.0116196,           0.
    951,   14.7336082,  -88.9232864,           0.
    952,   13.3073912,  -89.1250839,           0.
    953,   11.1017952,  -88.4931564,           0.
    954,   9.36653805,  -88.2664642,           0.
    955,   7.44781637,  -89.0369873,           0.
    956,   4.98169136,  -89.3475418,           0.
    957,   2.99059343,  -88.7413712,           0.
    958,  0.847120762,  -88.1263733,           0.
    959,   46.6975937,  -91.1248474,           0.
    960,   44.7079697,  -91.0789948,           0.
    961,   42.7566566,  -91.1833038,           0.
    962,   40.3936081,  -92.1059113,           0.
    963,   38.4986916,  -91.6278763,           0.
    964,   36.4193687,    -90.42202,           0.
    965,   34.0532417,  -90.7703781,           0.
    966,   32.0238457,  -90.7240295,           0.
    967,   30.1524906,  -91.4131699,           0.
    968,   27.8809509,  -91.1513062,           0.
    969,   25.6535282,  -91.2894135,           0.
    970,   23.8568287,  -90.7648163,           0.
    971,   21.5163422,  -90.5890579,           0.
    972,   19.4955139,  -90.5022736,           0.
    973,   17.1711349,  -91.2294388,           0.
    974,   16.1109276,  -91.2050858,           0.
    975,   13.5007696,  -91.0684357,           0.
    976,    11.252841,  -91.3366013,           0.
    977,   8.63306522,  -90.8873825,           0.
    978,   7.01358366,  -90.7614288,           0.
    979,   5.30726719,  -91.2454147,           0.
    980,    2.4476316,   -90.769928,           0.
    981,   1.07690489,  -90.3255386,           0.
    982,    46.756279,  -93.1175461,           0.
    983,   44.8386154,  -93.0085297,           0.
    984,   42.9665565,  -93.0427246,           0.
    985,   40.6261177,  -93.2565842,           0.
    986,   38.3864632,  -93.1130753,           0.
    987,   36.7077026,  -92.2975845,           0.
    988,   33.8882103,  -93.0653229,           0.
    989,   31.9636955,  -92.7663116,           0.
    990,   29.1242409,  -93.2880325,           0.
    991,   27.6345863,  -93.2078476,           0.
    992,   25.7423248,  -93.2294693,           0.
    993,   23.8735523,  -93.4720993,           0.
    994,   22.0890045,  -92.6792831,           0.
    995,   19.5762901,  -92.8171463,           0.
    996,   17.7965145,  -93.0216217,           0.
    997,   14.9011841,  -93.2482758,           0.
    998,   13.8432083,  -92.7715683,           0.
    999,     11.14359,   -92.339386,           0.
   1000,   8.39226723,  -92.8952332,           0.
   1001,   6.88354063,   -93.086113,           0.
   1002,     4.658494,  -93.2538986,           0.
   1003,   2.53234649,  -92.7473602,           0.
   1004,  0.620623171,  -92.3836441,           0.
   1005,   46.7398338,  -95.1177063,           0.
   1006,   44.8172798,  -94.8743896,           0.
   1007,    42.413662,  -94.5630722,           0.
   1008,   40.7674599,  -95.3582993,           0.
   1009,   38.7570534,  -94.7250137,           0.
   1010,    36.869339,  -95.0032883,           0.
   1011,    33.912365,  -95.2183914,           0.
   1012,   31.6098824,  -94.8109207,           0.
   1013,   29.4614792,  -95.1556168,           0.
   1014,   28.2112961,  -95.1835022,           0.
   1015,   25.8036861,  -95.2783966,           0.
   1016,   23.8842468,  -95.4342194,           0.
   1017,   21.2073288,  -94.6914215,           0.
   1018,   18.7403164,  -94.6912384,           0.
   1019,   17.5825367,  -95.3004913,           0.
   1020,   13.6087732,  -94.9551849,           0.
   1021,   10.8652868,  -94.6340714,           0.
   1022,   8.79887104,  -95.2644424,           0.
   1023,   6.97325897,   -95.470665,           0.
   1024,   5.45538759,  -94.9045563,           0.
   1025,   2.35944533,  -94.8284531,           0.
   1026,  0.547039926,  -94.2348862,           0.
   1027,   46.6605415,  -97.1343613,           0.
   1028,   44.2915421,  -96.9254761,           0.
   1029,   42.3293266,  -97.6425858,           0.
   1030,   40.2483597,  -97.4691467,           0.
   1031,   38.2714653,  -97.5538025,           0.
   1032,   36.2490654,  -97.0113907,           0.
   1033,   34.3504448,  -97.2580261,           0.
   1034,   31.7409496,  -97.4066315,           0.
   1035,   29.8892632,  -97.2601089,           0.
   1036,   28.6115532,  -97.0598068,           0.
   1037,   25.6614437,  -97.3305893,           0.
   1038,   23.8510857,   -97.435051,           0.
   1039,   22.0285244,  -96.5785599,           0.
   1040,   19.2884579,  -96.5825195,           0.
   1041,    17.315134,  -97.4360733,           0.
   1042,   15.4368353,  -97.2830124,           0.
   1043,   13.3015299,  -96.6577301,           0.
   1044,   10.9683514,  -97.0201492,           0.
   1045,   8.93259907,  -97.1960907,           0.
   1046,   6.99369335,  -97.3366089,           0.
   1047,   5.12585545,  -97.3162231,           0.
   1048,    3.0758543,  -96.7906799,           0.
   1049,  0.792530537,  -97.1373825,           0.
   1050,   46.6811256,  -99.1861496,           0.
   1051,   44.6378059,  -99.2080994,           0.
   1052,   41.7350922,  -99.4537582,           0.
   1053,   39.8840027,  -99.3799667,           0.
   1054,   37.8266983,  -98.9238129,           0.
   1055,   35.6325226,  -99.1574402,           0.
   1056,   33.6582451,    -99.29319,           0.
   1057,   31.7277069,  -99.3365784,           0.
   1058,   29.8077583,   -99.285347,           0.
   1059,   27.8068733,  -99.1452332,           0.
   1060,    25.771965,  -99.2544403,           0.
   1061,   23.8122463,  -99.3479156,           0.
   1062,   21.8692493,  -99.4007874,           0.
   1063,      18.9438,  -99.3999023,           0.
   1064,   17.0085125,  -99.3479004,           0.
   1065,   15.0312719,  -99.2347794,           0.
   1066,   12.9954901,  -99.1064758,           0.
   1067,   10.9226389,   -99.122551,           0.
   1068,   8.87749386,  -99.1954956,           0.
   1069,   6.88237047,  -99.2555923,           0.
   1070,   4.88170481,  -99.2400055,           0.
   1071,   2.86538625,  -99.1608429,           0.
   1072,  0.813891113,  -99.1811066,           0.
   1073,   24.1072292,  -36.2542534,           0.
   1074,    23.104826,  -36.2638817,           0.
   1075,   21.1131287,  -36.4835892,           0.
   1076,   20.1327286,   -36.692688,           0.
   1077,   18.2247047,  -37.3047104,           0.
   1078,   17.3056011,  -37.7049026,           0.
   1079,   15.5577154,  -38.6847115,           0.
   1080,   14.7367411,  -39.2599564,           0.
   1081,   13.2190456,  -40.5682869,           0.
   1082,   12.5291023,  -41.2955322,           0.
   1083,   11.3024206,  -42.8799477,           0.
   1084,   10.7711592,  -43.7300453,           0.
   1085,   9.88465118,  -45.5270538,           0.
   1086,    9.5333643,  -46.4659386,           0.
   1087,   9.02255917,  -48.4035149,           0.
   1088,    8.7745657,  -50.3918877,           0.
   1089,   8.75069141,  -51.3940544,           0.
   1090,   9.07994556,  -54.3788185,           0.
   1091,   9.62787056,  -56.3062286,           0.
   1092,   9.99712563,  -57.2381935,           0.
   1093,   10.9179831,  -59.0178413,           0.
   1094,   11.4654732,  -59.8575783,           0.
   1095,   12.7223606,  -61.4181442,           0.
   1096,   13.4261436,  -62.1320038,           0.
   1097,   14.9686871,  -63.4109421,           0.
   1098,   15.8005581,   -63.970314,           0.
   1099,   17.5669384,  -64.9163742,           0.
   1100,   18.4935608,  -65.2988358,           0.
   1101,   20.4129868,  -65.8740997,           0.
   1102,   21.3972206,  -66.0643311,           0.
   1103,   23.3927708,  -66.2457428,           0.
   1104,    24.395174,  -66.2361221,           0.
   1105,   26.3868713,  -66.0164108,           0.
   1106,   27.3672714,   -65.807312,           0.
   1107,   29.2752953,  -65.1952896,           0.
   1108,   30.1943989,  -64.7950974,           0.
   1109,   31.9422855,  -63.8152885,           0.
   1110,   32.7632599,  -63.2400436,           0.
   1111,   34.2809563,  -61.9317131,           0.
   1112,   34.9708977,  -61.2044678,           0.
   1113,   36.1975784,  -59.6200523,           0.
   1114,   36.7288399,  -58.7699547,           0.
   1115,   37.6153488,  -56.9729462,           0.
   1116,   37.9666367,  -56.0340614,           0.
   1117,   38.4774399,  -54.0964851,           0.
   1118,   38.7254333,  -52.1081123,           0.
   1119,   38.7493095,  -51.1059456,           0.
   1120,   38.4200554,  -48.1211815,           0.
   1121,   37.8721313,  -46.1937714,           0.
   1122,   37.5028763,  -45.2618065,           0.
   1123,    36.582016,  -43.4821587,           0.
   1124,   36.0345268,  -42.6424217,           0.
   1125,   34.7776413,  -41.0818558,           0.
   1126,   34.0738564,  -40.3679962,           0.
   1127,    32.531311,  -39.0890579,           0.
   1128,   31.6994419,   -38.529686,           0.
   1129,   29.9330616,  -37.5836258,           0.
   1130,   29.0064392,  -37.2011642,           0.
   1131,   27.0870132,  -36.6259003,           0.
   1132,   26.1027794,  -36.4356689,           0.
   1133,        47.75,        -1.25,           0.
   1134,        45.75,        -1.25,           0.
   1135,        43.75,        -1.25,           0.
   1136,        41.75,        -1.25,           0.
   1137,        39.75,        -1.25,           0.
   1138,        37.75,        -1.25,           0.
   1139,        35.75,        -1.25,           0.
   1140,        34.75,        -1.25,           0.
   1141,        32.75,        -1.25,           0.
   1142,        30.75,        -1.25,           0.
   1143,        28.75,        -1.25,           0.
   1144,        26.75,        -1.25,           0.
   1145,        24.75,        -1.25,           0.
   1146,        22.75,        -1.25,           0.
   1147,        20.75,        -1.25,           0.
   1148,        18.75,        -1.25,           0.
   1149,        16.75,        -1.25,           0.
   1150,        14.75,        -1.25,           0.
   1151,        12.75,        -1.25,           0.
   1152,        10.75,        -1.25,           0.
   1153,         9.75,        -1.25,           0.
   1154,         7.75,        -1.25,           0.
   1155,         5.75,        -1.25,           0.
   1156,         3.75,        -1.25,           0.
   1157,         1.75,        -1.25,           0.
   1158,        -0.25,        -1.25,           0.
   1159,        48.75,      -100.25,           0.
   1160,        48.75,       -98.25,           0.
   1161,        48.75,       -96.25,           0.
   1162,        48.75,       -94.25,           0.
   1163,        48.75,       -92.25,           0.
   1164,        48.75,       -90.25,           0.
   1165,        48.75,       -88.25,           0.
   1166,        48.75,       -87.25,           0.
   1167,        48.75,       -85.25,           0.
   1168,        48.75,       -83.25,           0.
   1169,        48.75,       -81.25,           0.
   1170,        48.75,       -79.25,           0.
   1171,        48.75,       -77.25,           0.
   1172,        48.75,       -75.25,           0.
   1173,        48.75,       -73.25,           0.
   1174,        48.75,       -71.25,           0.
   1175,        48.75,       -69.25,           0.
   1176,        48.75,       -67.25,           0.
   1177,        48.75,       -65.25,           0.
   1178,        48.75,       -63.25,           0.
   1179,        48.75,       -62.25,           0.
   1180,        48.75,       -60.25,           0.
   1181,        48.75,       -58.25,           0.
   1182,        48.75,       -56.25,           0.
   1183,        48.75,       -54.25,           0.
   1184,        48.75,       -52.25,           0.
   1185,        48.75,       -50.25,           0.
   1186,        48.75,       -48.25,           0.
   1187,        48.75,       -46.25,           0.
   1188,        48.75,       -44.25,           0.
   1189,        48.75,       -42.25,           0.
   1190,        48.75,       -40.25,           0.
   1191,        48.75,       -39.25,           0.
   1192,        48.75,       -37.25,           0.
   1193,        48.75,       -35.25,           0.
   1194,        48.75,       -33.25,           0.
   1195,        48.75,       -31.25,           0.
   1196,        48.75,       -29.25,           0.
   1197,        48.75,       -27.25,           0.
   1198,        48.75,       -25.25,           0.
   1199,        48.75,       -23.25,           0.
   1200,        48.75,       -21.25,           0.
   1201,        48.75,       -19.25,           0.
   1202,        48.75,       -17.25,           0.
   1203,        48.75,       -15.25,           0.
   1204,        48.75,       -13.25,           0.
   1205,        48.75,       -12.25,           0.
   1206,        48.75,       -10.25,           0.
   1207,        48.75,        -8.25,           0.
   1208,        48.75,        -6.25,           0.
   1209,        48.75,        -4.25,           0.
   1210,        48.75,        -2.25,           0.
   1211,        -0.25,      -101.25,           0.
   1212,         1.75,      -101.25,           0.
   1213,         3.75,      -101.25,           0.
   1214,         5.75,      -101.25,           0.
   1215,         7.75,      -101.25,           0.
   1216,         9.75,      -101.25,           0.
   1217,        11.75,      -101.25,           0.
   1218,        12.75,      -101.25,           0.
   1219,        14.75,      -101.25,           0.
   1220,        16.75,      -101.25,           0.
   1221,        18.75,      -101.25,           0.
   1222,        20.75,      -101.25,           0.
   1223,        22.75,      -101.25,           0.
   1224,        24.75,      -101.25,           0.
   1225,        26.75,      -101.25,           0.
   1226,        28.75,      -101.25,           0.
   1227,        30.75,      -101.25,           0.
   1228,        32.75,      -101.25,           0.
   1229,        34.75,      -101.25,           0.
   1230,        36.75,      -101.25,           0.
   1231,        37.75,      -101.25,           0.
   1232,        39.75,      -101.25,           0.
   1233,        41.75,      -101.25,           0.
   1234,        43.75,      -101.25,           0.
   1235,        45.75,      -101.25,           0.
   1236,        47.75,      -101.25,           0.
   1237,        -1.25,        -2.25,           0.
   1238,        -1.25,        -4.25,           0.
   1239,        -1.25,        -6.25,           0.
   1240,        -1.25,        -8.25,           0.
   1241,        -1.25,       -10.25,           0.
   1242,        -1.25,       -12.25,           0.
   1243,        -1.25,       -14.25,           0.
   1244,        -1.25,       -15.25,           0.
   1245,        -1.25,       -17.25,           0.
   1246,        -1.25,       -19.25,           0.
   1247,        -1.25,       -21.25,           0.
   1248,        -1.25,       -23.25,           0.
   1249,        -1.25,       -25.25,           0.
   1250,        -1.25,       -27.25,           0.
   1251,        -1.25,       -29.25,           0.
   1252,        -1.25,       -31.25,           0.
   1253,        -1.25,       -33.25,           0.
   1254,        -1.25,       -35.25,           0.
   1255,        -1.25,       -37.25,           0.
   1256,        -1.25,       -39.25,           0.
   1257,        -1.25,       -40.25,           0.
   1258,        -1.25,       -42.25,           0.
   1259,        -1.25,       -44.25,           0.
   1260,        -1.25,       -46.25,           0.
   1261,        -1.25,       -48.25,           0.
   1262,        -1.25,       -50.25,           0.
   1263,        -1.25,       -52.25,           0.
   1264,        -1.25,       -54.25,           0.
   1265,        -1.25,       -56.25,           0.
   1266,        -1.25,       -58.25,           0.
   1267,        -1.25,       -60.25,           0.
   1268,        -1.25,       -62.25,           0.
   1269,        -1.25,       -63.25,           0.
   1270,        -1.25,       -65.25,           0.
   1271,        -1.25,       -67.25,           0.
   1272,        -1.25,       -69.25,           0.
   1273,        -1.25,       -71.25,           0.
   1274,        -1.25,       -73.25,           0.
   1275,        -1.25,       -75.25,           0.
   1276,        -1.25,       -77.25,           0.
   1277,        -1.25,       -79.25,           0.
   1278,        -1.25,       -81.25,           0.
   1279,        -1.25,       -83.25,           0.
   1280,        -1.25,       -85.25,           0.
   1281,        -1.25,       -87.25,           0.
   1282,        -1.25,       -89.25,           0.
   1283,        -1.25,       -90.25,           0.
   1284,        -1.25,       -92.25,           0.
   1285,        -1.25,       -94.25,           0.
   1286,        -1.25,       -96.25,           0.
   1287,        -1.25,       -98.25,           0.
   1288,        -1.25,      -100.25,           0.
   1289,   8.90372372,  -53.3919792,           0.
   1290,   38.5962753,  -49.1080208,           0.
   1291,   17.8657093,   -36.371315,           0.
   1292, -0.287742615,  -35.2227745,           0.
   1293, -0.233080193,  -37.2075348,           0.
   1294, -0.108504213,  -40.2780647,           0.
   1295, -0.233666793,  -42.3167877,           0.
   1296, -0.233637705,  -44.3038254,           0.
   1297, -0.137290597,  -46.3668213,           0.
   1298, -0.285785109,  -48.3732147,           0.
   1299, -0.342479408,  -50.3342323,           0.
   1300, -0.326532125,  -52.2858582,           0.
   1301, -0.283836484,  -54.2609558,           0.
   1302, -0.241522387,  -56.2577438,           0.
   1303, -0.240665123,  -58.2493553,           0.
   1304, -0.256706804,  -60.2213516,           0.
   1305, -0.164167866,  -63.2098389,           0.
   1306, -0.0757848173,  -65.2902374,           0.
   1307,  -0.21935311,  -67.3553391,           0.
   1308, -0.294280827,  -69.3296738,           0.
   1309, -0.309450537,  -71.3041611,           0.
   1310, -0.285979986,  -73.2752533,           0.
   1311, -0.260711253,  -75.2554703,           0.
   1312, -0.248765603,  -77.2474976,           0.
   1313, -0.251546443,  -79.2484436,           0.
   1314, -0.267929584,  -81.2478943,           0.
   1315,  -0.28599149,  -83.2362595,           0.
   1316, -0.280767232,  -85.2154922,           0.
   1317, -0.227981925,  -87.2071075,           0.
   1318, -0.126372933,  -90.2706223,           0.
   1319, -0.297918171,  -92.2952881,           0.
   1320, -0.342876703,  -94.2523346,           0.
   1321, -0.275373012,  -96.2226868,           0.
   1322, -0.220938042,  -98.2075348,           0.
   1323, -0.229807079,  -100.228134,           0.
   1324,    12.866993,  -100.182053,           0.
   1325,   9.82939339,  -100.196388,           0.
   1326,   16.8696213,  -100.301102,           0.
   1327,   14.8772087,  -100.238213,           0.
   1328,   18.8426628,  -100.329353,           0.
   1329,   20.8208294,  -100.332855,           0.
   1330,   22.7982807,  -100.315437,           0.
   1331,   24.7761154,  -100.276405,           0.
   1332,    47.784626,  -67.2752075,           0.
   1333,   47.7847672,  -69.2456512,           0.
   1334,   47.7389374,  -71.2318802,           0.
   1335,   39.6857605,  -2.26305532,           0.
   1336,   41.6847038,  -2.25068688,           0.
   1337,   47.6144371,  -62.2238808,           0.
   1338,   47.7594833,   -60.186554,           0.
   1339,   47.7453232,  -58.1950073,           0.
   1340,    47.609642,   -56.140152,           0.
   1341,   47.7640533,  -54.1149406,           0.
   1342,    47.819355,  -52.1452942,           0.
   1343,   47.7909355,  -50.1757736,           0.
   1344,   37.6756325,   -2.3170948,           0.
   1345,   32.5398941,  -2.23770308,           0.
   1346,   34.5440178,  -2.44589376,           0.
   1347,    30.570076,  -2.16993976,           0.
   1348,   28.6204014,  -2.18551087,           0.
   1349, -0.224487588,  -2.27370381,           0.
   1350, -0.198189199,  -4.29913378,           0.
   1351, -0.212053388,  -6.29712057,           0.
   1352, -0.237053037,  -8.30760002,           0.
   1353, -0.231915459,  -10.3168974,           0.
   1354, -0.197965845,  -12.3306541,           0.
   1355, -0.181384459,  -15.3645678,           0.
   1356, -0.237450749,  -17.3747292,           0.
   1357, -0.300676316,  -19.3684597,           0.
   1358, -0.328856528,  -21.3404083,           0.
   1359, -0.332818091,  -23.3180542,           0.
   1360,  -0.31510669,  -25.2967014,           0.
   1361, -0.275940806,  -27.2758503,           0.
   1362, -0.223346576,  -29.2757721,           0.
   1363, -0.237653181,  -31.2689667,           0.
   1364, -0.285697132,  -33.2535629,           0.
   1365,   1.80887234,  -2.28688097,           0.
   1366,   3.80900264,  -2.23090219,           0.
   1367,   5.80792379,  -2.17687297,           0.
   1368,   7.77247906,  -2.20499897,           0.
   1369,   9.73897743,  -2.24201465,           0.
   1370,   12.6996269,  -2.24592948,           0.
   1371,   14.6772718,  -2.22422338,           0.
   1372,   16.6722679,  -2.22685742,           0.
   1373,    18.692255,  -2.28492713,           0.
   1374,   20.7047462,  -2.29581952,           0.
   1375,   22.7215652,  -2.22556114,           0.
   1376,   24.6961746,  -2.17467308,           0.
   1377,   26.6584053,  -2.16476297,           0.
   1378,   43.6954842,   -2.2746675,           0.
   1379,   45.7013588,  -2.29319096,           0.
   1380,   47.7297401,  -2.27201176,           0.
   1381,   47.7577362,  -48.2084808,           0.
   1382,   47.7281418,  -65.2874527,           0.
   1383,   47.7256126,  -73.2248001,           0.
   1384,   47.7767944,  -75.2225189,           0.
   1385,   47.8167725,  -77.2015686,           0.
   1386,   47.8353539,  -79.1783981,           0.
   1387,   47.8310432,  -81.1533356,           0.
   1388,   26.7753773,  -100.224251,           0.
   1389,   47.8002434,  -83.1266098,           0.
   1390,   28.7689724,  -100.238403,           0.
   1391,    47.736412,  -85.1197739,           0.
   1392,    30.754612,  -100.285614,           0.
   1393,   47.6818733,  -87.1324387,           0.
   1394,   32.7252045,  -100.286369,           0.
   1395,   47.6970444,  -90.1716385,           0.
   1396,   34.7117233,  -100.231392,           0.
   1397,   47.7349319,  -92.1819916,           0.
   1398,   37.7713203,  -100.126991,           0.
   1399,   47.7485542,   -94.184082,           0.
   1400,   39.7954521,  -100.298233,           0.
   1401,   47.7255859,  -96.1970825,           0.
   1402,   41.7524185,  -100.343254,           0.
   1403,   47.7072983,  -98.2020187,           0.
   1404,   43.7228241,  -100.275688,           0.
   1405,   47.7281151,  -100.229797,           0.
   1406,   45.7077599,  -100.221146,           0.
   1407,   7.81816339,  -100.234306,           0.
   1408,    5.8156538,  -100.248444,           0.
   1409,   3.80264902,  -100.225777,           0.
   1410,    1.7977128,  -100.207466,           0.
   1411,   47.7199516,  -35.1389351,           0.
   1412,   47.5804634,  -37.1964912,           0.
   1413,   47.7565804,  -46.2277603,           0.
   1414,   47.7657471,  -44.2513275,           0.
   1415,   47.7568359,  -42.2808876,           0.
   1416,   47.6666832,  -39.2767677,           0.
   1417,   47.7208862,   -4.2923789,           0.
   1418,   47.7748871,  -6.27659512,           0.
   1419,   47.8424873,  -8.24738121,           0.
   1420,   47.7970543,  -10.2036629,           0.
   1421,   47.6258621,  -12.2291908,           0.
   1422,   47.7281723,  -15.2930393,           0.
   1423,   47.7809639,  -17.2846508,           0.
   1424,   47.7860603,  -19.2637691,           0.
   1425,   47.7678375,  -21.2521591,           0.
   1426,   47.7517586,  -23.2513943,           0.
   1427,   47.7500153,  -25.2512245,           0.
   1428,   47.7622795,  -27.2437057,           0.
   1429,   47.7860947,  -29.2249069,           0.
   1430,   47.8081703,  -31.1945686,           0.
   1431,   47.7930412,  -33.1701279,           0.
   1432,   46.7132607,  -2.28772402,           0.
   1433,   44.6957893,  -2.29002094,           0.
   1434,    42.689209,  -2.26164389,           0.
   1435,   40.6830482,  -2.25174022,           0.
   1436,   38.6842079,   -2.2834394,           0.
   1437,    36.650898,  -2.36331058,           0.
   1438,   35.5989151,  -2.42164922,           0.
   1439,    33.541687,  -2.34347272,           0.
   1440,   31.5492878,  -2.18390298,           0.
   1441,   29.5948658,  -2.17828417,           0.
   1442,   27.6441193,  -2.17458534,           0.
   1443,   25.6777897,  -2.16162372,           0.
   1444,   23.7143917,  -2.19477463,           0.
   1445,   21.7187443,  -2.26343322,           0.
   1446,    19.693388,  -2.31246853,           0.
   1447,   17.6787224,   -2.2527976,           0.
   1448,   15.6682081,  -2.21806073,           0.
   1449,   13.6868505,  -2.23136091,           0.
   1450,   11.7120934,  -2.24887896,           0.
   1451,   10.7247763,  -2.24703264,           0.
   1452,   8.75540829,  -2.22371221,           0.
   1453,   6.79343605,  -2.18149781,           0.
   1454,   4.80880213,   -2.1930902,           0.
   1455,   2.81512451,  -2.26635027,           0.
   1456,  0.795717418,  -2.28768086,           0.
   1457,   47.7126312,  -99.2136307,           0.
   1458,   47.7107468,  -97.1974564,           0.
   1459,   47.7386208,  -95.1898956,           0.
   1460,   47.7465363,  -93.1816711,           0.
   1461,   47.7184486,  -91.1788025,           0.
   1462,   47.6815071,  -89.1579285,           0.
   1463,   47.6741753,  -88.1420441,           0.
   1464,   47.7040749,  -86.1272964,           0.
   1465,   47.7708397,  -84.1185608,           0.
   1466,   47.8192406,  -82.1403198,           0.
   1467,   47.8372955,  -80.1650238,           0.
   1468,   47.8306961,  -78.1871567,           0.
   1469,   47.8012733,  -76.2105255,           0.
   1470,   47.7514076,  -74.2235947,           0.
   1471,   47.7182465,  -72.2264786,           0.
   1472,   47.7663116,  -70.2341003,           0.
   1473,   47.7912521,  -68.2614594,           0.
   1474,    47.763443,  -66.2836151,           0.
   1475,   47.6844139,  -64.2826614,           0.
   1476,   47.6369514,  -63.2591286,           0.
   1477,   47.6965942,  -61.1921501,           0.
   1478,   47.7745705,  -59.1958847,           0.
   1479,   47.6713333,  -57.1759987,           0.
   1480,   47.6784973,  -55.1269875,           0.
   1481,   47.8104591,  -53.1235886,           0.
   1482,   47.8120461,  -51.1608124,           0.
   1483,   47.7737312,  -49.1889915,           0.
   1484,    47.754715,  -47.2207222,           0.
   1485,   47.7639465,  -45.2357216,           0.
   1486,   47.7667351,  -43.2674713,           0.
   1487,   47.7414513,  -41.2858505,           0.
   1488,   47.7125511,  -40.2858124,           0.
   1489,   47.6127548,   -38.246109,           0.
   1490,   47.6525459,  -36.1507187,           0.
   1491,   47.7635078,  -34.1546516,           0.
   1492,   47.8057899,  -32.1825981,           0.
   1493,   47.7995453,  -30.2096958,           0.
   1494,   47.7738304,  -28.2352009,           0.
   1495,   47.7559662,  -26.2486668,           0.
   1496,   47.7511368,   -24.253088,           0.
   1497,   47.7610016,  -22.2546711,           0.
   1498,   47.7792435,  -20.2605686,           0.
   1499,   47.7888069,  -18.2780991,           0.
   1500,   47.7614212,  -16.2926788,           0.
   1501,   47.6867828,   -14.287818,           0.
   1502,   47.6429253,   -13.263422,           0.
   1503,   47.7186089,  -11.2020006,           0.
   1504,   47.8402061,  -9.22644138,           0.
   1505,   47.8162651,  -7.26550293,           0.
   1506,   47.7403259,  -5.29103279,           0.
   1507,    47.718792,  -3.28630424,           0.
   1508,  0.786308765,  -100.212723,           0.
   1509,   2.80235004,  -100.210907,           0.
   1510,   4.80985451,  -100.238693,           0.
   1511,   6.81811762,  -100.246254,           0.
   1512,   8.82221317,  -100.217461,           0.
   1513,   10.8430529,  -100.181122,           0.
   1514,   11.8577709,  -100.174377,           0.
   1515,   13.8709965,  -100.205528,           0.
   1516,    15.878541,  -100.272873,           0.
   1517,   17.8555927,  -100.318756,           0.
   1518,   19.8315334,  -100.334129,           0.
   1519,   21.8117256,  -100.328209,           0.
   1520,   23.7879982,  -100.300552,           0.
   1521,   25.7740669,  -100.250885,           0.
   1522,    27.773798,  -100.216949,           0.
   1523,   29.7665825,  -100.266716,           0.
   1524,   31.7386303,  -100.293961,           0.
   1525,   33.7155037,  -100.266731,           0.
   1526,   35.7156525,  -100.189377,           0.
   1527,   36.7383614,  -100.144699,           0.
   1528,   38.7974663,  -100.219765,           0.
   1529,   40.7726631,  -100.341209,           0.
   1530,   42.7345161,  -100.317017,           0.
   1531,    44.708992,  -100.240883,           0.
   1532,   46.7139549,  -100.219017,           0.
   1533, -0.205910131,  -3.29011083,           0.
   1534, -0.198222414,  -5.30223513,           0.
   1535, -0.224506631,  -7.30254984,           0.
   1536, -0.239777043,  -9.31553078,           0.
   1537, -0.218745738,  -11.3235807,           0.
   1538, -0.182108775,  -13.3446016,           0.
   1539, -0.174466044,  -14.3577337,           0.
   1540, -0.204640865,  -16.3677883,           0.
   1541, -0.272319287,  -18.3767242,           0.
   1542, -0.318780959,  -20.3541241,           0.
   1543, -0.333609432,  -22.3287601,           0.
   1544, -0.327537715,  -24.3090153,           0.
   1545,   -0.2998074,  -26.2866898,           0.
   1546, -0.250004321,  -28.2739487,           0.
   1547, -0.215947345,    -30.27384,           0.
   1548,  -0.26636228,  -32.2657967,           0.
   1549, -0.294720769,  -34.2366066,           0.
   1550, -0.268911302,   -36.211689,           0.
   1551, -0.188955694,  -38.2116127,           0.
   1552, -0.137849525,   -39.237854,           0.
   1553, -0.178970382,  -41.3130989,           0.
   1554, -0.249028772,   -43.305069,           0.
   1555, -0.180957258,  -45.3263054,           0.
   1556,  -0.20728752,  -47.3708572,           0.
   1557,   -0.3314192,  -49.3592339,           0.
   1558,  -0.34494108,   -51.308094,           0.
   1559, -0.312501878,  -53.2685814,           0.
   1560, -0.262475371,  -55.2589684,           0.
   1561,  -0.23637946,  -57.2549019,           0.
   1562, -0.252892762,   -59.234024,           0.
   1563, -0.245332181,  -61.2110558,           0.
   1564, -0.213361874,  -62.2038612,           0.
   1565, -0.107598923,  -64.2394257,           0.
   1566, -0.150126889,  -66.3403702,           0.
   1567, -0.263816416,  -68.3429642,           0.
   1568,  -0.30767101,  -70.3176041,           0.
   1569, -0.299425185,  -72.2889023,           0.
   1570, -0.272016704,  -74.2634201,           0.
   1571, -0.253728539,  -76.2494736,           0.
   1572, -0.250180036,  -78.2464905,           0.
   1573, -0.261065274,  -80.2454758,           0.
   1574, -0.279326022,   -82.239502,           0.
   1575, -0.288662761,  -84.2220078,           0.
   1576, -0.261201113,   -86.207489,           0.
   1577, -0.186675608,  -88.2123337,           0.
   1578, -0.143041685,  -89.2366562,           0.
   1579, -0.219344661,  -91.2971497,           0.
   1580, -0.340854853,  -93.2725525,           0.
   1581, -0.316650271,  -95.2344131,           0.
   1582, -0.240614727,  -97.2087784,           0.
   1583, -0.218912378,  -99.2138672,           0.
   1584,    26.190361,  -35.6639862,           0.
   1585,   25.1907082,  -35.5093155,           0.
   1586,   30.4710598,  -65.6077499,           0.
   1587,   28.1394157,  -35.9854088,           0.
   1588,   15.6327305,  -65.1458588,           0.
   1589,   39.7041969,   -49.027916,           0.
   1590,     25.52948,  -67.0285568,           0.
   1591,   28.5620136,  -66.4130402,           0.
   1592,   30.8688812,  -36.4605522,           0.
   1593,   39.7625389,  -52.2557945,           0.
   1594,   39.0894241,  -55.2686768,           0.
   1595,   32.2911835,  -64.6493301,           0.
   1596,   31.8719501,  -37.3210869,           0.
   1597,     26.56423,  -66.9089737,           0.
   1598,   39.7618752,   -51.168457,           0.
   1599,   15.1215792,   -64.576973,           0.
   1600,   32.3833389,  -37.9058571,           0.
   1601,   14.4147367,  -64.0491333,           0.
   1602,   39.7115364,  -50.1056023,           0.
   1603,   20.3668537,  -66.8165817,           0.
   1604,   23.4551735,  -67.0864792,           0.
   1605,   38.8673706,  -56.2608185,           0.
   1606,   36.9359818,  -60.1337547,           0.
   1607,   27.1778946,  -35.8323174,           0.
   1608,   19.3693008,  -66.6419678,           0.
   1609,   8.61802387,  -45.6542778,           0.
   1610,   37.4762878,  -59.2719994,           0.
   1611,   39.8093147,  -47.7995415,           0.
   1612,   37.2935066,  -43.2388954,           0.
   1613,   22.4222298,  -67.0390625,           0.
   1614,   36.6660843,  -41.8207664,           0.
   1615,    24.491457,  -67.0829315,           0.
   1616,   27.5745144,  -66.7118683,           0.
   1617,   21.3950768,  -66.9492645,           0.
   1618,   39.3398018,  -54.3071442,           0.
   1619,   33.0881805,   -38.445549,           0.
   1620,   15.0890369,  -37.9479637,           0.
   1621,   39.5790138,  -53.3071022,           0.
   1622,   7.70481062,  -47.7877541,           0.
   1623,   36.9276962,  -42.4310417,           0.
   1624,   38.7309952,   -57.428772,           0.
   1625,   31.3878956,  -65.1424255,           0.
   1626,   16.5969772,   -66.007576,           0.
   1627,   7.81993389,  -50.5966263,           0.
   1628,   35.2357979,  -63.0546494,           0.
   1629,   10.8400707,  -60.6950874,           0.
   1630,   11.9002237,  -40.6517601,           0.
   1631,    10.151619,  -43.1767845,           0.
   1632,   8.19417763,  -54.7328911,           0.
   1633,   18.8878384,  -36.0431976,           0.
   1634,   39.2217674,  -46.7172813,           0.
   1635,   24.1657734,  -35.3822975,           0.
   1636,   7.81908035,  -51.6263084,           0.
   1637,   20.9458771,  -35.4843788,           0.
   1638,   10.5683565,  -60.0881538,           0.
   1639,   14.2011652,  -38.4973755,           0.
   1640,   7.82144117,  -48.6378479,           0.
   1641,   7.98344946,  -53.7169571,           0.
   1642,   7.86407328,  -52.6687202,           0.
   1643,   23.1038494,   -35.289772,           0.
   1644,   19.9021645,  -35.7500496,           0.
   1645,   7.83699751,  -49.5904655,           0.
   1646,   15.9610567,  -37.3547554,           0.
   1647,   9.63983345,  -44.0293159,           0.
   1648,   8.48786449,   -55.728405,           0.
   1649,   8.07802582,  -46.3063469,           0.
   1650,   10.1833572,  -59.2788582,           0.
   1651,   29.0915127,  -36.1573753,           0.
   1652,   18.3789959,  -66.4017258,           0.
   1653,    13.870348,  -64.7715836,           0.
   1654,   33.6261787,  -37.7270164,           0.
   1655,   7.90030813,  -44.8381615,           0.
   1656,   39.3857689,   -58.345459,           0.
   1657,   16.4321632,  -67.1604538,           0.
   1658,   30.9517937,  -35.2960701,           0.
   1659,   37.7292442,  -44.0938187,           0.
   1660,   9.74102211,  -58.4117813,           0.
   1661,   7.30523014,  -45.4162521,           0.
   1662,   39.8257217,  -57.1436577,           0.
   1663,   10.0121031,  -61.4154396,           0.
   1664,   37.4932899,   -41.127243,           0.
   1665,   17.5416546,  -35.3961334,           0.
   1666,   29.8124847,  -66.9158096,           0.
   1667,   26.7311344,   -67.876152,           0.
   1668,   20.7034626,    -34.49263,           0.
   1669,   34.6844749,  -39.5501938,           0.
   1670,   36.4004898,  -61.0104599,           0.
   1671,   10.6971531,  -42.3262978,           0.
   1672,   12.8181438,  -62.9569435,           0.
   1673,   14.6600475,  -37.2630196,           0.
   1674,   34.1271706,  -63.6196442,           0.
   1675,   12.5762129,  -39.8318367,           0.
   1676,   28.8291855,  -67.3621292,           0.
   1677,   18.6180058,  -35.0945663,           0.
   1678,   40.2193451,  -54.5985947,           0.
   1679,   40.9389687,  -52.4424973,           0.
   1680,   14.5312681,  -65.1679535,           0.
   1681,   32.9722328,   -37.306778,           0.
   1682,    6.6424818,  -48.1236191,           0.
   1683,   6.84915686,   -49.832325,           0.
   1684,   11.2281017,  -40.0404243,           0.
   1685,   36.4911842,  -63.3901787,           0.
   1686,   37.7081223,  -60.6425972,           0.
   1687,   9.50780296,  -42.5796394,           0.
   1688,   17.3194599,  -67.3147354,           0.
   1689,   30.0506935,  -35.1912537,           0.
   1690,   16.2774029,  -35.7192917,           0.
   1691,   30.7570152,  -66.4542007,           0.
   1692,   32.5928001,  -36.3378983,           0.
   1693,   14.9337702,  -66.0825577,           0.
   1694,   35.1927795,  -38.6544113,           0.
   1695,   12.3090725,  -63.8498459,           0.
   1696,   35.4028168,  -64.4510498,           0.
   1697,   11.8687143,   -39.131588,           0.
   1698,   34.3775635,  -38.1877518,           0.
   1699,   13.1227808,  -64.3192139,           0.
   1700,    25.710125,  -68.8683929,           0.
   1701,   21.1742077,  -33.0751839,           0.
   1702,   38.7660179,  -59.0292358,           0.
   1703,   8.47029591,  -44.1508064,           0.
   1704,   14.6761551,  -36.0856705,           0.
   1705,   38.8572769,  -42.9379463,           0.
   1706,   8.59698296,  -59.6823769,           0.
   1707,   35.5372581,  -40.0843163,           0.
   1708,   11.9633741,  -62.4221268,           0.
   1709,   13.7580872,  -37.6792526,           0.
   1710,   41.9623108,  -51.9049721,           0.
   1711,   5.88151932,  -50.0431709,           0.
   1712,   5.50743437,  -47.6488647,           0.
   1713,    41.137989,  -55.0498543,           0.
   1714,   9.96497059,  -40.3308563,           0.
   1715,   37.7608681,  -62.8090324,           0.
   1716,   38.9715843,  -60.3727264,           0.
   1717,   8.32337952,  -42.7419701,           0.
   1718,   18.2967968,  -67.5325089,           0.
   1719,   29.0848846,  -35.0610008,           0.
   1720,   7.22936821,  -46.8473701,           0.
   1721,   39.7312088,  -56.3073082,           0.
   1722,   41.8023796,  -53.2579575,           0.
   1723,   5.83340693,  -49.1788063,           0.
   1724,    31.065361,  -67.3164444,           0.
   1725,   16.3284512,  -34.5146751,           0.
   1726,   8.49936962,  -57.9819145,           0.
   1727,   38.9186363,  -44.5010796,           0.
   1728,   7.29961061,  -44.0795403,           0.
   1729,   39.9886169,  -59.0169449,           0.
   1730,   15.0878563,  -35.2796974,           0.
   1731,     31.96101,  -66.8577728,           0.
   1732,   32.5883827,  -65.5283737,           0.
   1733,   10.0605917,  -41.7476158,           0.
   1734,   37.2361565,  -61.5058899,           0.
   1735,   24.5831776,  -67.9592438,           0.
   1736,   23.2140045,   -34.295929,           0.
   1737,   46.8230515,   -67.312088,           0.
   1738,   46.6558456,  -85.9833908,           0.
   1739,   46.7334557,  -92.1243286,           0.
   1740,   46.8166504,  -17.3403187,           0.
   1741,   46.7533684,  -11.0703602,           0.
   1742,   46.6183434,  -35.9790459,           0.
   1743,   46.7134361,   -61.061512,           0.
   1744,   46.7761993,  -42.3204918,           0.
   1745,  0.683719516,  -85.1599808,           0.
   1746,  0.884751022,  -66.5002441,           0.
   1747,  0.746167421,  -91.4284973,           0.
   1748,  0.842960835,  -16.5059662,           0.
   1749,     7.776793,   -3.1669929,           0.
   1750,   14.6051025,  -3.18560553,           0.
   1751,  0.763947546,  -10.3815393,           0.
   1752,    33.236145,  -3.37982154,           0.
   1753,   39.6321335,  -3.26162982,           0.
   1754,  0.724227607,  -60.1821861,           0.
   1755,  0.666746914,  -35.1818657,           0.
   1756,  0.832183957,  -41.4370384,           0.
   1757,   7.87644625,  -99.2318268,           0.
   1758,   14.0116491,  -99.1599731,           0.
   1759,   32.6872711,  -99.3305511,           0.
   1760,   38.9290924,  -99.2544022,           0.
   1761,   22.4895763,  -67.9225235,           0.
   1762,   25.3210964,   -34.676506,           0.
   1763,   31.8519402,  -35.3580322,           0.
   1764,   15.5872688,  -67.0365067,           0.
   1765,   46.9580688,   -9.2006321,           0.
   1766,    46.816452,  -69.2292633,           0.
   1767,   46.7940025,  -83.9588623,           0.
   1768,   46.7600822,  -94.1128922,           0.
   1769,   46.8384705,  -59.1620789,           0.
   1770,   46.7675056,  -34.0322189,           0.
   1771,   46.7765732,  -44.2465019,           0.
   1772,   46.8203201,  -19.2860718,           0.
   1773,   5.87048912,  -3.07038403,           0.
   1774,   31.3407459,  -3.10096264,           0.
   1775,   16.5738602,  -3.18463898,           0.
   1776,   41.6129303,  -3.24176168,           0.
   1777,   0.67958492,  -83.2139893,           0.
   1778,  0.780565441,   -58.260788,           0.
   1779,  0.679247379,  -33.2681885,           0.
   1780,  0.761755407,  -8.37804317,           0.
   1781,  0.736793637,  -43.3492622,           0.
   1782,  0.726294994,  -68.4588776,           0.
   1783,  0.541058898,  -93.2976837,           0.
   1784,  0.702440679,  -18.5276451,           0.
   1785,   16.0301991,  -99.2993698,           0.
   1786,   30.7709827,  -99.3211288,           0.
   1787,   40.7979622,  -99.4596558,           0.
   1788,    5.8866148,  -99.2598114,           0.
   1789,   31.0589314,  -34.2350616,           0.
   1790,   16.2111568,  -68.2211761,           0.
   1791,    40.668869,  -56.8878632,           0.
   1792,   6.60535097,  -45.9493637,           0.
   1793,   46.6219788,  -57.2056618,           0.
   1794,   46.7603531,  -46.1932869,           0.
   1795,   46.7918701,  -6.35000992,           0.
   1796,   46.8530693,  -32.1072769,           0.
   1797,   46.7949524,  -21.2627106,           0.
   1798,   46.8808708,  -82.0111847,           0.
   1799,   46.7278976,  -71.1868973,           0.
   1800,    46.695694,  -96.1295013,           0.
   1801,   43.6245232,  -3.30748057,           0.
   1802,  0.851017118,  -45.3265724,           0.
   1803,    0.7699579,  -56.2536392,           0.
   1804,   3.90528011,  -3.20181704,           0.
   1805,  0.841695487,  -6.36477661,           0.
   1806,   29.4480171,  -3.14207649,           0.
   1807,   18.5963554,  -3.33917737,           0.
   1808,  0.623033226,  -20.4729404,           0.
   1809,  0.775734365,  -31.3150082,           0.
   1810,  0.707615316,  -96.1502457,           0.
   1811,  0.640689909,  -70.3909912,           0.
   1812,  0.704378724,  -81.2376633,           0.
   1813,   43.6505356,  -99.2931366,           0.
   1814,   3.87012124,  -99.1959839,           0.
   1815,   17.9756413,  -99.3799133,           0.
   1816,   28.8156586,  -99.2266159,           0.
   1817,   6.99197292,  -54.0699959,           0.
   1818,   40.9896317,  -48.3147316,           0.
   1819,   46.9196777,  -79.0998917,           0.
   1820,   46.6892624,  -73.2093658,           0.
   1821,   46.6556206,  -98.1511383,           0.
   1822,   46.8086815,  -29.2076855,           0.
   1823,   46.7655106,  -23.2571392,           0.
   1824,   46.6749115,   -4.3511095,           0.
   1825,  0.823965192,  -98.1492081,           0.
   1826,  0.696741998,  -73.2894745,           0.
   1827,  0.734609246,  -79.2433014,           0.
   1828,    46.648037,  -54.9166412,           0.
   1829,   46.7412148,  -48.1685905,           0.
   1830,   26.5601807,  -3.07953215,           0.
   1831,   20.6834564,  -3.36914921,           0.
   1832,  0.590245605,   -23.388628,           0.
   1833,  0.814322889,  -29.2867947,           0.
   1834,   1.88445735,  -3.33162308,           0.
   1835,  0.871756673,  -4.35324574,           0.
   1836,   45.6492119,  -3.34555626,           0.
   1837,  0.797973752,   -47.576664,           0.
   1838,  0.661138177,  -54.2470245,           0.
   1839,    20.895174,  -99.4124756,           0.
   1840,   26.7869492,   -99.188385,           0.
   1841,    1.8484832,   -99.155777,           0.
   1842,   45.6495857,  -99.1767044,           0.
   1843,   46.7698708,  -27.2430248,           0.
   1844,   46.9008255,  -52.0390205,           0.
   1845,   46.8853188,  -77.1552734,           0.
   1846,   46.8292351,  -50.1120605,           0.
   1847,   46.8091393,   -75.206665,           0.
   1848,   46.7552719,  -25.2560177,           0.
   1849,   24.6612053,  -3.10186768,           0.
   1850,   22.7276917,  -3.19963312,           0.
   1851,  0.739824414,  -75.2511902,           0.
   1852,  0.548764646,  -50.4195976,           0.
   1853,  0.621734619,  -25.3378239,           0.
   1854,  0.580454707,  -52.3045807,           0.
   1855,  0.749590337,  -77.2413788,           0.
   1856,  0.692015529,  -27.2848473,           0.
   1857,   22.8425941,  -99.3806305,           0.
   1858,   24.7865467,  -99.3099594,           0.
   1859,   16.0672512,  -69.2340469,           0.
   1860,   31.1811981,  -33.2087173,           0.
   1861,   41.5028076,  -47.5342064,           0.
   1862,   5.85204458,  -54.4429665,           0.
   1863,   1.73139954,  -10.4429579,           0.
   1864,   39.1534958,  -98.3771057,           0.
   1865,   45.7478867,  -92.0807343,           0.
   1866,   7.74799204,  -4.14122868,           0.
   1867,   1.62369776,  -91.6526947,           0.
   1868,   7.92231369,  -98.2447586,           0.
   1869,   45.8777924,  -10.8479614,           0.
   1870,   39.5852852,  -4.24419308,           0.
   1871,   1.90271032,  -16.6773205,           0.
   1872,   32.6399498,  -98.3866577,           0.
   1873,   45.8267937,  -60.8544006,           0.
   1874,   1.76167798,  -41.6081772,           0.
   1875,   1.63756573,  -85.0865173,           0.
   1876,   45.5962563,  -85.8063965,           0.
   1877,   45.8628922,  -17.4138775,           0.
   1878,    14.538332,  -4.13314629,           0.
   1879,   32.7525063,  -4.28177452,           0.
   1880,   14.1823454,  -98.1033554,           0.
   1881,   1.84330904,  -66.7140579,           0.
   1882,   1.60833085,  -35.1308823,           0.
   1883,   45.8679161,  -67.3569717,           0.
   1884,   45.6587486,  -35.7538185,           0.
   1885,    45.811779,  -42.3586044,           0.
   1886,   1.66696906,  -60.1457977,           0.
   1887,   1.73965347,  -8.47175789,           0.
   1888,   40.8214188,  -98.6375427,           0.
   1889,   45.7940674,  -94.0309067,           0.
   1890,   5.92166138,  -3.89137745,           0.
   1891,   1.36354113,  -93.3209534,           0.
   1892,   5.96848583,  -98.2934341,           0.
   1893,   46.1369667,  -9.17769146,           0.
   1894,   41.5264435,  -4.21872568,           0.
   1895,   1.64910603,  -33.2963638,           0.
   1896,   1.67131352,  -18.7020931,           0.
   1897,   30.8022442,   -98.351326,           0.
   1898,   1.64801836,  -83.1846085,           0.
   1899,   45.8513718,  -19.3155403,           0.
   1900,   45.8261757,  -83.7680511,           0.
   1901,   31.1506081,  -3.99358082,           0.
   1902,   16.4519272,  -4.11377621,           0.
   1903,   16.2013702,  -98.3349609,           0.
   1904,   45.8415222,  -69.2000656,           0.
   1905,   45.7394562,  -33.8801003,           0.
   1906,   1.73306429,  -68.5979843,           0.
   1907,   45.9470482,  -59.1406021,           0.
   1908,   1.71623909,   -43.388855,           0.
   1909,   45.7739372,  -44.2342567,           0.
   1910,   1.82176554,  -58.2935028,           0.
   1911,   26.8172226,  -68.9014893,           0.
   1912,   20.3001041,  -33.5865059,           0.
   1913,   43.5067062,  -98.3114319,           0.
   1914,   1.92230666,  -6.47405767,           0.
   1915,   4.07529354,   -4.1641717,           0.
   1916,   45.6575012,  -96.0307007,           0.
   1917,   1.68979263,  -96.0062332,           0.
   1918,   3.96916008,  -98.1574783,           0.
   1919,   45.8133926,  -6.49851608,           0.
   1920,   43.5202255,  -4.35580826,           0.
   1921,   1.73687994,  -31.4270687,           0.
   1922,    1.5770483,  -20.5982895,           0.
   1923,   28.9289379,  -98.2675705,           0.
   1924,   45.9059143,   -32.021183,           0.
   1925,   1.66539109,  -81.2157822,           0.
   1926,   45.8324203,  -21.2854404,           0.
   1927,   29.3605499,  -4.14817905,           0.
   1928,   18.4036922,  -4.38386059,           0.
   1929,    18.103014,  -98.4354782,           0.
   1930,   45.9374313,  -81.8609314,           0.
   1931,   45.7685966,   -71.075737,           0.
   1932,    1.5773499,  -70.4672241,           0.
   1933,   45.3084259,  -56.6064758,           0.
   1934,   2.02380323,  -46.0087395,           0.
   1935,    45.772541,  -46.1417084,           0.
   1936,   1.79435432,  -56.2231636,           0.
   1937,   39.7726822,  -42.2895622,           0.
   1938,   7.77063417,  -60.4308929,           0.
   1939,   39.4736061,  -59.6578636,           0.
   1940,   7.87646627,  -43.4815292,           0.
   1941,   41.4252663,   -54.115921,           0.
   1942,   40.7356186,   -55.793251,           0.
   1943,   5.82615089,  -46.4312859,           0.
   1944,   5.78019714,  -48.4076195,           0.
   1945,    12.630661,   -38.066803,           0.
   1946,   45.5823936,  -98.1111069,           0.
   1947,   1.97203422,  -4.39716911,           0.
   1948,   1.88927972,  -98.0822067,           0.
   1949,   45.6074371,  -4.41991854,           0.
   1950,   1.84183395,  -29.2344933,           0.
   1951,   1.71085346,  -79.2369308,           0.
   1952,   1.51969266,  -23.4618587,           0.
   1953,   45.8194313,  -29.1986237,           0.
   1954,   46.0058975,  -79.0137711,           0.
   1955,   26.7362595,  -98.1646881,           0.
   1956,   45.7884865,  -23.2667713,           0.
   1957,   26.4568501,  -3.97153497,           0.
   1958,   20.7483139,  -4.44578934,           0.
   1959,   20.9712868,  -98.4891663,           0.
   1960,   1.69970357,  -73.2890625,           0.
   1961,   45.6585426,  -73.2471466,           0.
   1962,   45.7416153,  -54.5320511,           0.
   1963,   1.71883857,  -47.9542961,           0.
   1964,   45.6671524,  -48.1346779,           0.
   1965,   1.57068372,  -54.1954536,           0.
   1966,   14.8016806,  -66.8507309,           0.
   1967,   32.7594032,  -35.4444962,           0.
   1968,   22.6219101,  -32.9274826,           0.
   1969,    6.8068285,  -43.3153152,           0.
   1970,   40.4483833,  -58.5157814,           0.
   1971,   32.8467751,  -66.4318771,           0.
   1972,   23.6198502,  -68.8428116,           0.
   1973,   24.5388775,  -33.6173248,           0.
   1974,   33.0926018,  -67.3349915,           0.
   1975,   34.6391907,  -65.7450638,           0.
   1976,   37.5416107,  -63.7027283,           0.
   1977,   10.5209064,  -39.4867897,           0.
   1978,   20.3931561,  -67.8270798,           0.
   1979,   1.56418526,  -25.3749905,           0.
   1980,   1.65359473,  -27.2759609,           0.
   1981,    1.7529515,  -75.2420883,           0.
   1982,   1.74597228,   -77.236763,           0.
   1983,   45.7663651,  -25.2631779,           0.
   1984,   45.7761383,   -27.245882,           0.
   1985,   22.8829937,   -98.441864,           0.
   1986,   24.7798843,  -98.3514404,           0.
   1987,   22.7774639,  -4.16304922,           0.
   1988,   24.6528454,  -4.02784777,           0.
   1989,   45.8474159,  -75.2047119,           0.
   1990,   45.9555931,  -77.1100159,           0.
   1991,   45.8782196,   -50.077404,           0.
   1992,   1.46872938,  -52.3026314,           0.
   1993,   45.9976044,  -51.9466934,           0.
   1994,   1.42023253,  -50.4953308,           0.
   1995,   41.8160019,  -57.2790108,           0.
   1996,   5.99384785,  -45.0926819,           0.
   1997,   41.7066612,  -50.9789619,           0.
   1998,   5.92365122,  -50.9948273,           0.
   1999,   42.4333954,  -52.6455154,           0.
   2000,   4.91863298,  -50.1983337,           0.
   2001,   22.5911331,  -68.8217773,           0.
   2002,   25.5130482,  -33.8116684,           0.
   2003,   35.5200653,  -65.5682373,           0.
   2004,   11.5385895,  -37.6457825,           0.
   2005,   29.0681286,  -33.9668961,           0.
   2006,     18.15695,  -68.6309357,           0.
   2007,   36.0801048,  -39.0547447,           0.
   2008,   11.4217186,  -63.4396324,           0.
   2009,   14.0666714,  -34.9445763,           0.
   2010,   5.93215656,  -53.1205063,           0.
   2011,   41.4638748,  -49.3685074,           0.
   2012,   13.7742481,  -35.8099442,           0.
   2013,   8.16384125,  -41.3417549,           0.
   2014,   39.2763557,  -61.6371193,           0.
   2015,   39.4875298,  -43.9063606,           0.
   2016,   7.71335363,  -58.6772232,           0.
   2017,   7.59143972,  -56.1821365,           0.
   2018,   40.1353493,  -46.0745468,           0.
   2019,   29.1875172,  -68.3411942,           0.
   2020,   18.3708687,  -34.0906906,           0.
   2021,   27.2241459,  -35.0026093,           0.
   2022,    20.520546,  -32.3133163,           0.
   2023,   26.6830883,   -69.913269,           0.
   2024,    42.285244,  -54.5371819,           0.
   2025,   5.11862087,  -48.5435944,           0.
   2026,   19.3424644,  -33.8207664,           0.
   2027,    28.086319,  -68.9946594,           0.
   2028,   33.9389114,  -66.9826889,           0.
   2029,   7.97281361,  -57.1503372,           0.
   2030,   39.5560608,  -45.2306099,           0.
   2031,   40.9740829,  -45.4463196,           0.
   2032,   6.65759611,  -56.6407318,           0.
   2033,   10.2964878,  -63.1771469,           0.
   2034,   37.2098351,  -39.3249855,           0.
   2035,   9.28362656,  -39.7782211,           0.
   2036,   38.6341515,  -63.1559029,           0.
   2037,   39.9996643,  -98.4865265,           0.
   2038,   1.71532619,  -9.46193218,           0.
   2039,   6.79997253,   -4.0251379,           0.
   2040,   45.7876053,   -93.055603,           0.
   2041,   1.51444173,  -92.4989853,           0.
   2042,   6.94573164,  -98.2856827,           0.
   2043,   31.7235413,  -98.3819656,           0.
   2044,   1.76751029,  -17.7104073,           0.
   2045,   45.9873657,  -10.0006504,           0.
   2046,     40.55056,  -4.21641731,           0.
   2047,   45.8876457,   -60.003437,           0.
   2048,   1.77564335,   -42.483757,           0.
   2049,   1.64177835,  -84.1359253,           0.
   2050,   45.8581619,  -18.3644676,           0.
   2051,   15.4883852,  -4.10037518,           0.
   2052,   32.2981339,  -5.03110027,           0.
   2053,   45.7285652,  -84.7643585,           0.
   2054,   15.2098885,  -98.2372437,           0.
   2055,   1.61513817,  -34.2156525,           0.
   2056,   45.8652077,  -68.2757797,           0.
   2057,   1.84616244,  -67.6613617,           0.
   2058,   45.6399117,  -34.8071594,           0.
   2059,   10.2343998,  -38.1330109,           0.
   2060,   37.4160233,  -64.6497269,           0.
   2061,   34.0606918,  -36.9018326,           0.
   2062,   13.4060431,  -65.6245728,           0.
   2063,   42.5536118,   -98.491951,           0.
   2064,    1.8140049,  -7.48423147,           0.
   2065,   5.01718521,  -3.96578264,           0.
   2066,   45.7531128,  -95.0159683,           0.
   2067,   1.50939739,   -95.053154,           0.
   2068,   4.98371363,  -98.2527847,           0.
   2069,   45.9957428,  -7.45231962,           0.
   2070,   42.5089455,  -4.26645756,           0.
   2071,   29.8748913,  -98.3138504,           0.
   2072,    1.6178652,  -19.6577911,           0.
   2073,   1.68787396,  -32.3704147,           0.
   2074,   1.65117621,  -82.1982574,           0.
   2075,   45.8472328,  -20.3025379,           0.
   2076,   30.2768707,  -4.04258585,           0.
   2077,   17.1558056,  -98.3936996,           0.
   2078,   17.4093609,  -4.20054102,           0.
   2079,   45.8884583,  -82.8046417,           0.
   2080,    45.810524,  -70.1307755,           0.
   2081,   45.8464279,  -32.9534378,           0.
   2082,   1.62456119,  -69.5332031,           0.
   2083,   45.7896767,  -43.2984467,           0.
   2084,   45.6824226,  -57.4521217,           0.
   2085,    1.7815001,   -45.180809,           0.
   2086,   1.78708863,  -59.2463646,           0.
   2087,   44.5082779,  -98.1361694,           0.
   2088,    2.0246942,  -5.46131611,           0.
   2089,   3.07666206,  -4.36503363,           0.
   2090,   45.5508881,  -97.0510254,           0.
   2091,   1.86472654,  -97.0076294,           0.
   2092,   2.94936514,  -98.0507813,           0.
   2093,   45.6338234,  -5.49602127,           0.
   2094,   44.5437622,  -4.45709419,           0.
   2095,   2.07169843,  -30.3675652,           0.
   2096,   1.52692163,  -22.5019188,           0.
   2097,   27.8702183,  -97.9356461,           0.
   2098,   1.68410754,   -80.225235,           0.
   2099,   45.8135338,  -22.2778358,           0.
   2100,   20.0095406,  -98.4844513,           0.
   2101,   28.3353367,   -4.3072114,           0.
   2102,   19.5338879,  -4.74493837,           0.
   2103,   46.0002289,  -79.9651108,           0.
   2104,   45.8566246,  -30.1535454,           0.
   2105,   45.4427338,  -72.1234589,           0.
   2106,   1.64989042,  -72.3263702,           0.
   2107,   45.3372803,  -55.3035927,           0.
   2108,   2.06307554,  -47.2308922,           0.
   2109,   45.7779922,   -45.181179,           0.
   2110,    1.8190372,  -57.2590904,           0.
   2111,   12.7049675,  -36.7480125,           0.
   2112,    1.7206043,  -28.2323284,           0.
   2113,   1.53476381,  -24.4202404,           0.
   2114,   1.72829521,  -78.2379532,           0.
   2115,   25.7362099,  -98.2855225,           0.
   2116,    45.797596,   -28.225832,           0.
   2117,   21.9295254,  -98.4720154,           0.
   2118,   45.7774849,  -24.2676449,           0.
   2119,   25.5625477,   -3.9798975,           0.
   2120,   21.7968159,  -4.27507401,           0.
   2121,   45.9906731,  -78.0595169,           0.
   2122,   45.7734718,  -74.2412491,           0.
   2123,   1.73399496,  -74.2595673,           0.
   2124,    46.015007,   -52.825573,           0.
   2125,   1.42870176,  -49.6232224,           0.
   2126,   45.7307625,   -47.142662,           0.
   2127,   1.67240477,  -55.1927147,           0.
   2128,   38.8104515,  -41.3118973,           0.
   2129,   8.70084763,  -61.2865143,           0.
   2130,     24.65872,  -68.8528137,           0.
   2131,   23.5508442,  -33.3339386,           0.
   2132,   41.2234802,  -58.6549492,           0.
   2133,   6.14568424,  -43.7559586,           0.
   2134,   33.3503265,  -68.2308578,           0.
   2135,   34.7816696,   -66.717392,           0.
   2136,   45.7567482,  -49.1173897,           0.
   2137,   1.50252306,  -53.2340508,           0.
   2138,   1.60492277,  -26.3278866,           0.
   2139,   1.75323629,   -76.236763,           0.
   2140,   23.8345833,  -98.4006653,           0.
   2141,   45.7717285,  -26.2581234,           0.
   2142,   23.7320366,  -4.08471489,           0.
   2143,   45.9085159,  -76.1550598,           0.
   2144,   45.9604912,  -51.0330582,           0.
   2145,    1.4331392,  -51.3866501,           0.
   2146,   21.5719986,  -68.8046875,           0.
   2147,   26.4456177,  -34.0189629,           0.
   2148,   41.5764313,  -43.4068909,           0.
   2149,   6.45430613,  -58.6529846,           0.
   2150,   43.4861717,  -52.8468323,           0.
   2151,   3.83450055,  -49.5663452,           0.
   2152,   32.9265747,  -34.4533768,           0.
   2153,   14.1396484,   -68.441597,           0.
   2154,   7.46289539,  -42.1416473,           0.
   2155,    39.728878,  -60.9158325,           0.
   2156,   38.9059906,  -62.3715858,           0.
   2157,   8.12026024,  -39.9869537,           0.
   2158,   12.8455114,  -35.6336555,           0.
   2159,    40.660862,  -50.1346512,           0.
   2160,   6.87305498,  -51.8490753,           0.
   2161,   30.2003517,  -33.0969315,           0.
   2162,   16.9599323,  -69.3714752,           0.
   2163,    17.159584,  -33.3399582,           0.
   2164,   29.7328472,  -69.2280273,           0.
   2165,   19.3383045,  -69.0427628,           0.
   2166,   27.8861027,  -33.7965736,           0.
   2167,   4.87557507,  -54.0759239,           0.
   2168,   5.68730354,  -42.9135284,           0.
   2169,   41.7654037,  -59.5549469,           0.
   2170,   42.0929375,  -48.8388748,           0.
   2171,   11.8702126,  -64.7344284,           0.
   2172,   35.6203232,  -37.7329178,           0.
   2173,   12.1915674,   -66.016449,           0.
   2174,   35.2300491,  -36.4347305,           0.
   2175,   45.0850716,  -51.8778687,           0.
   2176,   2.26772952,  -50.5381432,           0.
   2177,   45.0288353,  -77.0637436,           0.
   2178,   44.7961617,  -27.2504559,           0.
   2179,   44.7940979,   -25.275135,           0.
   2180,   44.8821411,   -75.210228,           0.
   2181,    24.685358,  -4.95429182,           0.
   2182,   22.8749943,  -5.11446762,           0.
   2183,   2.73590803,  -77.2414169,           0.
   2184,   2.62757087,  -27.2596207,           0.
   2185,   2.78127456,  -75.2318802,           0.
   2186,   2.51832652,  -25.4083405,           0.
   2187,   24.7687798,  -97.3835983,           0.
   2188,    22.920248,  -97.4887543,           0.
   2189,   44.9911537,  -50.1064873,           0.
   2190,   2.33802891,  -52.2760506,           0.
   2191,   20.5296421,  -68.8389893,           0.
   2192,   27.1970024,  -34.2815666,           0.
   2193,   36.8714981,  -37.1686058,           0.
   2194,   10.6308165,   -65.198616,           0.
   2195,   43.5637741,  -47.2555008,           0.
   2196,   4.41443872,  -54.8852081,           0.
   2197,   28.9940662,  -69.8973999,           0.
   2198,   18.0877018,  -33.0344315,           0.
   2199,   39.2027092,  -97.4684677,           0.
   2200,   2.66222119,   -10.503314,           0.
   2201,   7.69668722,  -5.10443401,           0.
   2202,   44.7818413,  -92.0588531,           0.
   2203,   44.9807472,  -10.8057957,           0.
   2204,   39.5394783,  -5.20940447,           0.
   2205,   32.5913048,  -97.4747849,           0.
   2206,   2.93957114,  -16.9320698,           0.
   2207,   2.53331113,   -91.701828,           0.
   2208,   7.94819641,  -97.2766266,           0.
   2209,   44.9119606,  -60.8219223,           0.
   2210,   2.70523095,  -41.5340576,           0.
   2211,   44.9351425,  -17.4986115,           0.
   2212,   32.7679901,  -5.35324574,           0.
   2213,   14.4831333,  -5.06037569,           0.
   2214,   44.5540771,   -85.550705,           0.
   2215,   2.56533647,  -85.0019608,           0.
   2216,   14.4313517,   -97.061882,           0.
   2217,   2.51228428,  -35.0772781,           0.
   2218,    44.933197,  -67.4029083,           0.
   2219,   2.84953833,  -66.6770096,           0.
   2220,   44.6655731,  -35.7864494,           0.
   2221,   41.5147514,  -97.8119888,           0.
   2222,   2.68945169,  -8.60531044,           0.
   2223,   5.91518211,  -4.52300978,           0.
   2224,   44.8634262,  -93.9353561,           0.
   2225,   2.18970203,  -94.0138474,           0.
   2226,   6.06534243,  -97.3619995,           0.
   2227,   45.3168488,  -8.49142265,           0.
   2228,   41.4146843,   -5.1765871,           0.
   2229,   30.8614101,  -97.3857269,           0.
   2230,   2.63784671,  -18.8990135,           0.
   2231,   44.8731689,  -19.3596287,           0.
   2232,   16.3058262,  -5.01407146,           0.
   2233,   44.8747444,  -83.5446625,           0.
   2234,   2.61060381,  -33.3507538,           0.
   2235,   2.62526655,  -83.1408844,           0.
   2236,   16.3877487,  -97.3821564,           0.
   2237,   44.8669853,  -69.1465836,           0.
   2238,   44.6866264,  -33.6477089,           0.
   2239,   2.72591043,   -68.811615,           0.
   2240,   45.2510529,  -58.3923645,           0.
   2241,   2.64092112,  -44.3124275,           0.
   2242,   43.2369499,  -97.3876724,           0.
   2243,   4.40217924,  -5.07911873,           0.
   2244,   2.61439991,  -95.7360382,           0.
   2245,   44.9068947,  -6.77943611,           0.
   2246,   28.5629272,  -5.37425756,           0.
   2247,    45.043335,  -80.7668076,           0.
   2248,   2.50734234,  -21.6574192,           0.
   2249,   44.9152718,  -31.0605621,           0.
   2250,   19.1659012,  -97.5261002,           0.
   2251,   2.56275892,  -71.3803635,           0.
   2252,   44.6313934,  -55.9374123,           0.
   2253,   2.62304354,  -46.6557388,           0.
   2254,   43.1498833,  -54.5913124,           0.
   2255,   4.79714489,  -48.0135727,           0.
   2256,   44.8315887,  -29.1917114,           0.
   2257,   26.3769112,  -4.82679939,           0.
   2258,   21.0056133,  -5.45404959,           0.
   2259,   45.0948868,  -78.9183197,           0.
   2260,   2.79192114,  -29.0370045,           0.
   2261,   2.45566511,   -23.536438,           0.
   2262,   44.6971436,  -73.4076843,           0.
   2263,    26.543026,  -97.2217712,           0.
   2264,    21.045475,  -97.5566788,           0.
   2265,   2.71773648,  -73.2668228,           0.
   2266,   45.0091362,  -54.1582603,           0.
   2267,   2.53616714,  -48.3482094,           0.
   2268,   32.5717163,  -68.6361313,           0.
   2269,   44.8848152,  -42.3643532,           0.
   2270,   2.44082952,  -60.1664658,           0.
   2271,   44.7426567,  -44.2204933,           0.
   2272,   2.84202909,  -58.3185234,           0.
   2273,   32.1461716,  -33.2935562,           0.
   2274,   15.1532717,  -69.2150116,           0.
   2275,    44.820713,    -46.08078,           0.
   2276,   2.88249254,  -56.1377563,           0.
   2277,   41.1599808,  -59.8969612,           0.
   2278,   6.11441946,  -41.6384125,           0.
   2279,   39.9639397,  -62.1132469,           0.
   2280,   7.56528902,  -40.6585236,           0.
   2281,   7.65802908,  -61.1482048,           0.
   2282,   39.8566589,  -41.5029411,           0.
   2283,   11.9157705,  -34.5823822,           0.
   2284,   36.4148102,  -65.5320206,           0.
   2285,   26.4933777,  -70.8483963,           0.
   2286,   31.2980003,  -32.1863823,           0.
   2287,   15.9331083,  -70.2138977,           0.
   2288,   41.6137581,  -42.5432014,           0.
   2289,   16.2780819,  -33.5339928,           0.
   2290,   30.5586185,  -68.6750488,           0.
   2291,   29.1842251,  -32.9330902,           0.
   2292,   42.8844986,  -53.2015457,           0.
   2293,   43.2006378,  -52.2300491,           0.
   2294,   4.19943476,  -48.4544601,           0.
   2295,   4.00546551,  -50.3841057,           0.
   2296,   5.75603008,  -56.9458961,           0.
   2297,   41.6835136,  -45.0224571,           0.
   2298,   39.3380508,  -63.3448029,           0.
   2299,   8.59223652,  -39.2473526,           0.
   2300,   41.6270485,  -46.1791916,           0.
   2301,   5.44798517,  -56.0787315,           0.
   2302,   43.3291321,   -5.3898325,           0.
   2303,   4.15530729,  -97.1508255,           0.
   2304,   44.6520195,  -95.8455887,           0.
   2305,    3.0071311,  -6.68977356,           0.
   2306,   34.9167747,  -67.6069489,           0.
   2307,   41.5825615,  -50.0817986,           0.
   2308,   5.94531775,  -52.0113297,           0.
   2309,   24.8242283,  -32.7779846,           0.
   2310,   22.7161503,  -69.7407532,           0.
   2311,   4.11405611,  -53.0802116,           0.
   2312,   43.2736893,  -48.5988731,           0.
   2313,    13.265336,  -68.5973663,           0.
   2314,    33.728302,  -33.6215553,           0.
   2315,   2.42350745,  -54.0962715,           0.
   2316,   44.4069023,  -48.0898285,           0.
   2317,   41.3843918,  -56.4093285,           0.
   2318,   5.24441528,  -45.5922012,           0.
   2319,   11.9202976,  -35.5515594,           0.
   2320,   34.3626747,  -68.7148514,           0.
   2321,   13.9509935,  -66.7559128,           0.
   2322,   33.6301842,  -35.6382828,           0.
   2323,   3.73584223,  -73.2059555,           0.
   2324,   43.7416992,  -73.4885712,           0.
   2325,   20.1977272,  -96.6155624,           0.
   2326,   26.3712883,  -96.3701859,           0.
   2327,   44.1688652,   -79.702095,           0.
   2328,   3.40663886,  -22.7018127,           0.
   2329,   3.64967561,  -79.2371445,           0.
   2330,   21.3188343,  -6.42603207,           0.
   2331,   27.0954819,  -5.60253191,           0.
   2332,   43.8586502,  -23.2966537,           0.
   2333,    43.856781,  -29.1787357,           0.
   2334,   3.65865993,  -28.8590736,           0.
   2335,   3.67167068,  -56.4896317,           0.
   2336,   43.9027786,  -46.0990982,           0.
   2337,   3.82482195,  -47.7880669,           0.
   2338,   44.1135445,  -54.3050079,           0.
   2339,   3.23606348,  -46.0835609,           0.
   2340,    43.761837,  -56.6218834,           0.
   2341,    3.6020534,  -71.2034531,           0.
   2342,   43.9941559,  -70.7543411,           0.
   2343,   43.8168602,  -31.1555824,           0.
   2344,   18.3694992,  -96.5127029,           0.
   2345,    3.5315218,  -81.1448364,           0.
   2346,   44.0252609,  -81.4924545,           0.
   2347,   18.1580906,  -6.55489445,           0.
   2348,   29.4282799,  -6.22768545,           0.
   2349,   43.9611511,   -21.361948,           0.
   2350,   3.58820009,  -20.8679886,           0.
   2351,   29.2814808,  -96.4769363,           0.
   2352,   3.52614641,   -31.773962,           0.
   2353,   9.01856899,  -38.4705238,           0.
   2354,   39.6732941,  -64.1383133,           0.
   2355,   41.0042953,  -62.1426201,           0.
   2356,    6.1628499,  -39.9034767,           0.
   2357,   3.67962766,  -58.1858292,           0.
   2358,   43.6735191,  -44.2344246,           0.
   2359,   35.6841164,  -67.4501266,           0.
   2360,   37.3392029,  -65.6252441,           0.
   2361,   9.79756737,  -36.9071198,           0.
   2362,   3.19333792,  -51.3555298,           0.
   2363,   44.2288895,  -50.9362793,           0.
   2364,   43.9546509,  -69.1125565,           0.
   2365,   3.58213735,   -83.047699,           0.
   2366,   3.50392914,  -33.3955727,           0.
   2367,   16.8976231,   -5.9989481,           0.
   2368,   43.9154167,  -19.4539223,           0.
   2369,   30.9099865,  -96.4820175,           0.
   2370,   41.2850761,  -6.10853815,           0.
   2371,   6.15854311,  -96.4722595,           0.
   2372,   43.9740372,   -93.845993,           0.
   2373,   3.60407567,  -8.78179646,           0.
   2374,   3.05429482,  -49.7637177,           0.
   2375,   44.2896423,  -52.8034363,           0.
   2376,    43.904705,  -75.2231064,           0.
   2377,   23.0016823,  -6.04485512,           0.
   2378,   43.8432198,  -25.2952919,           0.
   2379,   24.7782154,  -96.3751984,           0.
   2380,   3.71592164,  -77.2639084,           0.
   2381,   3.64713764,  -27.2548943,           0.
   2382,   43.4672737,  -50.6709061,           0.
   2383,   4.08937073,  -51.2651482,           0.
   2384,   26.7612839,  -33.2010956,           0.
   2385,   20.8438778,  -69.7668076,           0.
   2386,   3.53727317,  -60.4476585,           0.
   2387,    44.040947,  -42.2336884,           0.
   2388,   43.4259872,    -35.19981,           0.
   2389,   4.04977894,  -67.3482513,           0.
   2390,    43.814827,  -66.7403717,           0.
   2391,   3.56413603,  -35.7064629,           0.
   2392,   14.8529263,  -96.1407547,           0.
   2393,   33.0946999,  -5.87233067,           0.
   2394,   43.6268806,  -85.1216125,           0.
   2395,    3.6510222,  -85.6588821,           0.
   2396,   14.4701405,  -5.97546673,           0.
   2397,   43.8507576,  -16.8437824,           0.
   2398,   3.84891057,  -42.0618973,           0.
   2399,   3.83849812,  -17.3545876,           0.
   2400,   7.93069696,  -96.3209381,           0.
   2401,   39.4955063,  -6.16321707,           0.
   2402,   33.2336349,  -96.3998489,           0.
   2403,    43.979557,  -9.99010277,           0.
   2404,    3.5606792,  -92.5309143,           0.
   2405,   43.8210411,  -92.0759964,           0.
   2406,    7.6970005,  -6.06543589,           0.
   2407,   3.55601454,  -10.5550222,           0.
   2408,   40.0331421,  -96.4437561,           0.
   2409,    43.666584,  -6.66135406,           0.
   2410,   3.87928009,   -95.865181,           0.
   2411,   43.3681068,  -96.1244278,           0.
   2412,   4.00433302,  -7.11693668,           0.
   2413,   36.0361023,   -36.815155,           0.
   2414,   11.4368448,  -65.5467606,           0.
   2415,   9.68817139,  -64.8667679,           0.
   2416,   37.8486633,  -37.5674706,           0.
   2417,   40.8030777,  -41.6354942,           0.
   2418,   6.69079161,  -61.0288544,           0.
   2419,     40.00811,  -40.7610893,           0.
   2420,   7.47424555,  -61.8590469,           0.
   2421,   38.4266701,  -98.2739639,           0.
   2422,   1.77316356,  -11.4349108,           0.
   2423,   8.72525311,  -4.20805931,           0.
   2424,   45.6984367,  -91.0877075,           0.
   2425,   45.7765808,  -11.5767975,           0.
   2426,   38.6105347,  -4.28986025,           0.
   2427,   1.72698152,  -90.9254761,           0.
   2428,   8.91963673,  -98.1925125,           0.
   2429,   33.5752716,  -98.3349762,           0.
   2430,   45.8148308,  -16.4591274,           0.
   2431,    33.396347,  -4.69842434,           0.
   2432,   13.5862064,  -4.18085289,           0.
   2433,   45.7383575,  -61.5762367,           0.
   2434,   1.80046201,  -40.8785248,           0.
   2435,   1.68598771,  -86.0414352,           0.
   2436,   1.65570724,  -36.0620461,           0.
   2437,   45.8133087,  -66.4183884,           0.
   2438,   45.6155548,  -36.5250206,           0.
   2439,   1.89953637,  -65.9368973,           0.
   2440,   33.6601639,  -69.1104279,           0.
   2441,   12.6567755,  -33.4404869,           0.
   2442,   19.8051701,  -31.7147121,           0.
   2443,   27.2713394,  -71.1246948,           0.
   2444,   45.8053703,  -41.4000015,           0.
   2445,   1.70474029,  -61.0510902,           0.
   2446,   10.3589277,  -35.4726715,           0.
   2447,   22.8426495,  -70.6577454,           0.
   2448,   25.0250053,  -32.0825157,           0.
   2449,   33.0300179,  -33.4213562,           0.
   2450,   34.7905693,  -33.7156525,           0.
   2451,   14.2097664,  -69.3361893,           0.
   2452,    12.454154,  -68.7119675,           0.
   2453,   42.6802444,   -56.877964,           0.
   2454,   3.75712109,  -45.2596626,           0.
   2455,   34.6482544,  -69.4593124,           0.
   2456,   41.5926247,   -44.282959,           0.
   2457,   5.76862574,    -57.84515,           0.
   2458,   16.5482731,   -71.228981,           0.
   2459,   31.3658409,  -31.1937428,           0.
   2460,   31.0246449,  -69.5398941,           0.
   2461,    45.031395,   -70.888176,           0.
   2462,   2.60689902,  -81.1759186,           0.
   2463,   29.1244831,  -97.5255432,           0.
   2464,   2.47839236,   -31.620903,           0.
   2465,   18.0020313,  -5.34576273,           0.
   2466,   44.8883705,   -21.328083,           0.
   2467,   44.4728775,  -72.5804214,           0.
   2468,   27.3956909,  -96.9480591,           0.
   2469,   2.67669678,  -79.2315979,           0.
   2470,   20.1072598,  -5.82335281,           0.
   2471,    44.824379,   -23.283411,           0.
   2472,   3.06809664,   -29.888689,           0.
   2473,   11.7690363,  -33.6861992,           0.
   2474,   4.12545109,  -52.1762352,           0.
   2475,   43.6400757,  -49.6605644,           0.
   2476,   15.4229393,  -33.5458832,           0.
   2477,   31.7923279,  -69.0682297,           0.
   2478,   16.4140282,    -31.52178,           0.
   2479,   31.4936409,  -70.4026947,           0.
   2480,   43.8405228,  -28.2195148,           0.
   2481,   43.8582611,  -24.3051548,           0.
   2482,   25.6916409,  -6.51693726,           0.
   2483,   22.1472187,  -6.19488192,           0.
   2484,   43.2861633,  -78.7083435,           0.
   2485,   43.8025017,  -74.3262634,           0.
   2486,   3.66707802,  -28.0974102,           0.
   2487,   3.67714381,  -78.2548218,           0.
   2488,   4.28927517,  -23.6711636,           0.
   2489,   25.6217651,  -96.3656693,           0.
   2490,   3.84836531,  -74.1999359,           0.
   2491,    21.167532,  -95.6573486,           0.
   2492,   43.8976097,  -22.3223209,           0.
   2493,   27.7320347,  -6.42955065,           0.
   2494,   19.3231373,   -6.4382987,           0.
   2495,    43.877224,  -30.1275501,           0.
   2496,   43.1966629,  -80.3819427,           0.
   2497,   43.9197159,  -71.9121475,           0.
   2498,   3.61181426,  -30.6324997,           0.
   2499,   4.42448997,  -21.9557419,           0.
   2500,   28.1391964,  -96.4072342,           0.
   2501,   3.59852028,  -80.1980896,           0.
   2502,   19.4099159,  -95.6417236,           0.
   2503,   3.60672927,  -72.2372894,           0.
   2504,    43.276226,  -55.5772743,           0.
   2505,   3.85210824,  -46.6688042,           0.
   2506,   38.4180489,  -64.8887329,           0.
   2507,   39.6696358,  -62.7974777,           0.
   2508,   7.02781534,  -39.9917793,           0.
   2509,   9.42490578,  -37.6896706,           0.
   2510,   41.5617905,  -61.6277466,           0.
   2511,   5.81649923,  -40.7884178,           0.
   2512,   3.53841424,  -9.65611267,           0.
   2513,   40.9169044,  -96.2654037,           0.
   2514,   43.9162254,  -92.9873886,           0.
   2515,   40.3965683,  -6.11575365,           0.
   2516,   43.7971802,  -9.10083103,           0.
   2517,   32.3331795,   -5.8083868,           0.
   2518,   43.6624107,  -18.3434181,           0.
   2519,   42.8752747,  -84.6959457,           0.
   2520,   15.3069038,  -6.60952139,           0.
   2521,    7.0187583,  -96.4166183,           0.
   2522,   3.74017096,  -93.4106064,           0.
   2523,   4.55583906,  -17.7356987,           0.
   2524,   31.8648167,  -96.2815552,           0.
   2525,   43.8790588,  -59.7255936,           0.
   2526,   3.74063492,  -43.2006912,           0.
   2527,   3.83728528,  -84.1585999,           0.
   2528,   15.2561464,   -95.365593,           0.
   2529,   43.7168083,  -68.1415176,           0.
   2530,   3.68972468,  -34.3489456,           0.
   2531,   43.3433189,  -33.9254303,           0.
   2532,   3.99669218,  -68.5857773,           0.
   2533,   37.2018738,   -36.207222,           0.
   2534,   10.3500919,  -66.0132446,           0.
   2535,   43.6424103,  -43.1725082,           0.
   2536,   4.35156202,  -58.9023857,           0.
   2537,    38.825573,  -39.2266159,           0.
   2538,   8.68446541,  -63.3199158,           0.
   2539,   20.4376049,  -31.0070229,           0.
   2540,   18.4501934,  -31.5963345,           0.
   2541,   26.3695812,   -71.608223,           0.
   2542,   28.4432373,  -70.7364273,           0.
   2543,   13.6043777,   -32.940979,           0.
   2544,   10.1021595,  -36.1215096,           0.
   2545,   21.8359604,  -70.7663727,           0.
   2546,   25.8771515,  -31.7999458,           0.
   2547,   36.0163612,  -34.7504272,           0.
   2548,   12.3755465,     -67.9319,           0.
   2549,   35.0691147,  -68.4226608,           0.
   2550,   43.7971916,  -58.4479637,           0.
   2551,   3.50138783,  -44.2924156,           0.
   2552,   10.8653622,  -33.6815338,           0.
   2553,   41.7016869,  -41.7033691,           0.
   2554,   5.72212219,  -60.9501648,           0.
   2555,   1.80988812,  -61.9623489,           0.
   2556,   45.7270775,  -40.4555359,           0.
   2557,    45.726757,  -65.4756393,           0.
   2558,   1.73837626,  -36.9986343,           0.
   2559,   1.76704633,  -86.9948807,           0.
   2560,   12.6280317,  -4.22877789,           0.
   2561,   45.7340584,  -15.5057278,           0.
   2562,   9.93706226,  -98.1339417,           0.
   2563,   34.5162582,  -98.2482986,           0.
   2564,   37.6302567,   -4.3581233,           0.
   2565,   45.6429863,  -90.0734253,           0.
   2566,   1.83916271,  -12.4407978,           0.
   2567,   4.40317106,  -6.39361286,           0.
   2568,   4.89210606,  -7.56703234,           0.
   2569,   43.1562958,  -94.5529633,           0.
   2570,   41.9407539,  -7.04171276,           0.
   2571,   5.45635748,  -95.6518784,           0.
   2572,   44.0012436,  -20.4314384,           0.
   2573,   17.2882786,  -6.81897259,           0.
   2574,   3.43695879,  -32.7403908,           0.
   2575,   30.2523785,  -96.5525513,           0.
   2576,   3.49415135,  -82.0725632,           0.
   2577,   44.0443344,  -69.7750168,           0.
   2578,   43.8379517,  -26.2819462,           0.
   2579,    23.904459,  -5.97577524,           0.
   2580,   44.0165367,  -76.1244278,           0.
   2581,    3.5682385,  -26.3435192,           0.
   2582,   3.76328635,  -76.2592773,           0.
   2583,   23.8720016,  -96.4415817,           0.
   2584,   5.85428858,  -59.8791466,           0.
   2585,   42.5629425,  -41.7427292,           0.
   2586,   43.7291145,  -45.2149048,           0.
   2587,   3.89616346,  -57.2982025,           0.
   2588,   30.4465313,  -31.1397152,           0.
   2589,   17.2393456,  -71.4458008,           0.
   2590,    32.303688,  -31.1228008,           0.
   2591,   15.8103132,  -71.1180267,           0.
   2592,   11.6615753,  -66.6653442,           0.
   2593,   35.6211205,  -35.5615273,           0.
   2594,   37.4019928,  -97.8227997,           0.
   2595,   9.70220184,  -4.25035429,           0.
   2596,   2.17859244,  -89.8991547,           0.
   2597,   2.03607583,  -15.6318302,           0.
   2598,     45.32827,  -12.6014538,           0.
   2599,   45.3018684,  -62.6013222,           0.
   2600,   2.18711877,  -39.8398438,           0.
   2601,   13.1348314,   -97.970993,           0.
   2602,   45.4704475,  -86.8588943,           0.
   2603,   34.6846313,  -4.89122725,           0.
   2604,   2.31306744,  -64.8365707,           0.
   2605,   45.2473259,  -37.5985527,           0.
   2606,   14.1802015,  -70.2848282,           0.
   2607,   33.4252319,  -32.2174797,           0.
   2608,   25.6368771,   -70.804657,           0.
   2609,   21.1266708,  -31.6495075,           0.
   2610,   37.4971657,  -35.2699509,           0.
   2611,    10.247756,  -66.6684952,           0.
   2612,   3.30315733,  -43.6376877,           0.
   2613,   44.3746567,  -58.7750587,           0.
   2614,   3.59437203,  -69.2198639,           0.
   2615,   43.6868896,  -33.1908264,           0.
   2616,   16.5705242,  -96.4410172,           0.
   2617,   43.9445305,  -83.3159485,           0.
   2618,    31.068779,  -5.72930384,           0.
   2619,   3.60656667,  -19.0860348,           0.
   2620,   44.5988274,  -8.82883644,           0.
   2621,   2.91909099,  -93.6786423,           0.
   2622,   5.71713686,  -6.42359638,           0.
   2623,   41.1812515,  -97.0832596,           0.
   2624,    42.631649,  -7.16353178,           0.
   2625,   4.85710859,  -95.6390533,           0.
   2626,   43.1450005,  -95.1497192,           0.
   2627,   5.27048922,  -6.96116495,           0.
   2628,   27.1437168,  -4.81589603,           0.
   2629,   45.0830727,  -79.8408279,           0.
   2630,   2.47085667,  -22.5953312,           0.
   2631,   20.1029243,  -97.5505371,           0.
   2632,   31.4091644,  -68.1867218,           0.
   2633,   17.1957588,  -31.1584949,           0.
   2634,   30.8677406,  -70.8598099,           0.
   2635,    27.045475,  -32.2593079,           0.
   2636,   20.5948792,  -70.8303299,           0.
   2637,   42.9102592,  -29.1470184,           0.
   2638,   42.9163704,  -23.3389225,           0.
   2639,   26.4812965,  -6.76920843,           0.
   2640,    21.650671,   -7.3661809,           0.
   2641,   43.2591209,  -79.5429993,           0.
   2642,   4.34570265,  -28.8286781,           0.
   2643,   4.62672329,  -79.2438507,           0.
   2644,   4.30962086,  -22.8172607,           0.
   2645,   26.3489418,  -95.7102356,           0.
   2646,   4.70848846,  -73.0418777,           0.
   2647,   20.2838612,  -95.6655502,           0.
   2648,    43.071228,  -21.3703976,           0.
   2649,   29.4150791,  -7.23535824,           0.
   2650,   18.6552563,  -7.09544277,           0.
   2651,   42.9306717,    -30.76968,           0.
   2652,   43.0851707,  -81.2481232,           0.
   2653,   43.3249359,  -71.2785416,           0.
   2654,   4.22709131,  -31.2837105,           0.
   2655,   4.66335106,  -21.0712986,           0.
   2656,   28.7848358,  -95.7886963,           0.
   2657,   4.42154074,  -81.1494675,           0.
   2658,   18.5325432,  -95.5580139,           0.
   2659,   4.34299421,  -71.4729538,           0.
   2660,   39.4336586,  -65.1613693,           0.
   2661,   8.61845589,  -37.2223587,           0.
   2662,   41.8957672,  -62.2575569,           0.
   2663,   5.61272287,  -39.9772949,           0.
   2664,   4.39301443,  -10.5822372,           0.
   2665,   39.8679848,  -95.4807663,           0.
   2666,   42.8509445,   -92.158699,           0.
   2667,   7.65447569,   -6.9729228,           0.
   2668,   39.4572296,  -7.10926342,           0.
   2669,   43.0691643,   -10.188076,           0.
   2670,   33.3306541,  -6.52760458,           0.
   2671,   42.7319069,  -17.3655968,           0.
   2672,    14.591403,  -6.81265259,           0.
   2673,   42.4005814,  -85.2524414,           0.
   2674,   4.53665161,  -92.3602829,           0.
   2675,   7.84498787,  -95.3692551,           0.
   2676,   4.91669416,  -17.2285843,           0.
   2677,   32.7273407,  -95.3256302,           0.
   2678,   42.9089165,  -60.1067924,           0.
   2679,   4.45066786,  -41.6922302,           0.
   2680,    4.7731967,  -85.1433868,           0.
   2681,    14.718051,  -95.0040665,           0.
   2682,   42.6820335,  -67.2352066,           0.
   2683,   4.59765387,  -35.2065315,           0.
   2684,    42.577198,  -35.5391693,           0.
   2685,    4.8523674,  -67.0519714,           0.
   2686,   39.5964661,  -38.6213074,           0.
   2687,   38.0920105,  -40.0377121,           0.
   2688,   36.3687668,  -33.9731903,           0.
   2689,   9.40983391,  -62.5086479,           0.
   2690,   7.95481014,  -63.9391327,           0.
   2691,   11.6673965,  -68.7365494,           0.
   2692,   43.2515221,  -58.8079758,           0.
   2693,   4.23619223,  -43.9426231,           0.
   2694,   9.87998962,  -34.8000641,           0.
   2695,   14.5875845,  -33.2814331,           0.
   2696,   13.6826086,  -33.8711319,           0.
   2697,   43.1443443,  -42.5396805,           0.
   2698,   4.59575367,  -60.0680161,           0.
   2699,   4.63501453,  -8.25619316,           0.
   2700,   43.1397057,   -93.810585,           0.
   2701,    41.159462,   -7.0194931,           0.
   2702,   6.20216751,  -95.6380539,           0.
   2703,   42.7276306,   -18.972683,           0.
   2704,   16.6735382,  -6.96299553,           0.
   2705,    4.4180398,  -33.8506432,           0.
   2706,   31.3680115,  -95.5443573,           0.
   2707,   42.9944839,  -68.6638412,           0.
   2708,   4.76978827,   -83.534935,           0.
   2709,   43.8383064,  -27.2566833,           0.
   2710,   42.9417076,  -25.3288612,           0.
   2711,   23.1344223,  -6.89524603,           0.
   2712,   24.7746124,  -5.90735579,           0.
   2713,   44.1081619,  -77.0232391,           0.
   2714,   42.9428368,  -75.2481689,           0.
   2715,   4.67114019,  -77.3056412,           0.
   2716,   3.82018185,  -75.2326508,           0.
   2717,   3.48139429,  -25.4250584,           0.
   2718,   4.70362139,  -27.2560749,           0.
   2719,   24.8232441,  -95.3454895,           0.
   2720,   22.9494362,  -96.5127716,           0.
   2721,   29.3562546,  -31.9408131,           0.
   2722,   18.2760887,  -70.9189529,           0.
   2723,   31.3946629,  -30.2491531,           0.
   2724,    16.348465,  -72.0540848,           0.
   2725,   34.8300552,    -35.10186,           0.
   2726,   12.9647083,  -66.6580963,           0.
   2727,   22.4342594,  -31.4971905,           0.
   2728,   24.7397099,  -70.7393341,           0.
   2729,   42.6179008,  -44.3138924,           0.
   2730,   4.78937483,  -57.8048897,           0.
   2731,   9.39104652,  -35.7365952,           0.
   2732,   27.9870701,   -71.578949,           0.
   2733,   19.1439266,  -30.9794121,           0.
   2734,   34.4120636,  -31.5971107,           0.
   2735,   13.2691116,  -70.3680573,           0.
   2736,   35.2642555,  -69.1559067,           0.
   2737,   12.2613125,  -32.6406059,           0.
   2738,    2.8214798,  -12.4414902,           0.
   2739,   37.1847725,  -96.8546143,           0.
   2740,   44.6375809,  -90.0719452,           0.
   2741,    10.661869,  -5.28595686,           0.
   2742,   37.6440315,  -5.35123014,           0.
   2743,    44.367569,   -12.821701,           0.
   2744,   35.7808914,  -5.64266396,           0.
   2745,   44.6339455,  -14.7232189,           0.
   2746,   12.6265259,  -5.22408152,           0.
   2747,   44.4302139,  -87.9642944,           0.
   2748,   44.3453369,  -62.8125038,           0.
   2749,   3.12142086,  -39.5748138,           0.
   2750,   3.12076378,  -14.5508413,           0.
   2751,   35.2923355,  -97.1406708,           0.
   2752,   9.94685555,  -97.1095886,           0.
   2753,   44.6055527,   -64.686821,           0.
   2754,   3.14672899,  -89.6791687,           0.
   2755,   2.82580233,  -37.7568321,           0.
   2756,   12.0467911,  -96.8898087,           0.
   2757,   2.86897111,  -87.7765808,           0.
   2758,   44.3030319,  -37.8518524,           0.
   2759,   3.32922482,  -64.5356064,           0.
   2760,   44.6111717,  -39.7010765,           0.
   2761,   2.96577644,  -62.6648598,           0.
   2762,   36.6679878,  -99.0656433,           0.
   2763,  0.830829501,  -12.4003038,           0.
   2764,   9.72405815,  -3.24096203,           0.
   2765,   46.6626587,   -90.109848,           0.
   2766,   37.6366539,  -3.35233974,           0.
   2767,   46.5641441,  -13.3361435,           0.
   2768,   34.6336746,  -99.2359314,           0.
   2769,  0.904114962,  -14.4646025,           0.
   2770,     46.55196,   -63.329567,           0.
   2771,   9.89490509,  -99.1597443,           0.
   2772,  0.936912835,   -39.155201,           0.
   2773,   0.93678534,  -89.1645203,           0.
   2774,   35.5317612,  -3.56613779,           0.
   2775,   46.7269745,   -15.379878,           0.
   2776,   12.6560564,  -3.23416591,           0.
   2777,   46.5977631,  -88.0370407,           0.
   2778,  0.773609936,   -87.120575,           0.
   2779,   11.9633121,  -99.0970383,           0.
   2780,  0.757550597,   -37.122757,           0.
   2781,   46.7257271,  -65.3628922,           0.
   2782,   46.5176086,  -38.3142815,           0.
   2783,   1.00192368,  -64.1502151,           0.
   2784,   37.2819748,  -66.5774307,           0.
   2785,   46.7069511,  -40.3539505,           0.
   2786,  0.803451478,  -62.1115532,           0.
   2787,   8.67547512,  -65.2393951,           0.
   2788,   38.9105148,   -37.241745,           0.
   2789,   4.24597311,  -56.0055695,           0.
   2790,   43.0309906,  -46.3981094,           0.
   2791,   26.4208698,  -72.6852112,           0.
   2792,   20.3977318,  -29.6789646,           0.
   2793,   15.6271296,  -31.8977509,           0.
   2794,   32.5787315,  -70.8364258,           0.
   2795,   12.4403524,  -69.5111542,           0.
   2796,   35.6503143,  -32.9897728,           0.
   2797,   36.0654182,  -69.5852814,           0.
   2798,   10.9262733,  -68.5570679,           0.
   2799,   37.3092041,   -33.447361,           0.
   2800,    36.784462,     -69.2472,           0.
   2801,   17.8947983,  -30.7063122,           0.
   2802,   29.1717243,   -71.422821,           0.
   2803,    28.219162,  -72.8495026,           0.
   2804,   18.5360126,  -30.1700554,           0.
   2805,   15.3129206,  -34.3949318,           0.
   2806,   30.2801533,  -6.04996061,           0.
   2807,   43.9420853,  -82.3946381,           0.
   2808,   43.9827385,  -32.4577789,           0.
   2809,   3.66303182,  -19.9845085,           0.
   2810,   17.4640217,  -96.4416122,           0.
   2811,   3.40077972,  -69.9447861,           0.
   2812,   8.38531685,  -64.5192947,           0.
   2813,   39.1972771,  -37.9917679,           0.
   2814,   16.0111427,  -30.7344475,           0.
   2815,   31.9310799,  -71.2638779,           0.
   2816,   20.0955429,  -71.3090897,           0.
   2817,   28.3813515,  -31.6786118,           0.
   2818,   39.0860329,  -96.5593796,           0.
   2819,   8.67767239,  -6.18396473,           0.
   2820,   44.0948486,  -10.9350452,           0.
   2821,   34.0812645,  -6.20155478,           0.
   2822,   43.1465263,  -85.8802795,           0.
   2823,   3.44532967,  -91.5852509,           0.
   2824,   44.0216331,  -60.8806229,           0.
   2825,    4.2898035,  -16.6320114,           0.
   2826,   3.53995156,  -41.2722435,           0.
   2827,   40.6649208,  -64.6719284,           0.
   2828,   14.1199617,  -95.6916122,           0.
   2829,   43.8013496,  -36.0547676,           0.
   2830,   3.75743628,  -66.4355774,           0.
   2831,   40.2113228,  -40.0809326,           0.
   2832,    7.2251749,   -62.550354,           0.
   2833,    14.285078,  -31.9612656,           0.
   2834,    24.707798,  -69.7722244,           0.
   2835,   23.1747227,  -32.0133972,           0.
   2836,   34.9859695,  -32.3104095,           0.
   2837,   33.2334709,  -30.9663658,           0.
   2838,   12.3763971,  -70.3758392,           0.
   2839,   14.1372328,  -71.2432022,           0.
   2840,   12.3341894,  -31.4914875,           0.
   2841,   1.92108548,  -13.4784164,           0.
   2842,   3.78347945,  -12.3835068,           0.
   2843,   37.9690857,  -95.7795029,           0.
   2844,   36.4601479,  -98.0186768,           0.
   2845,   43.6253395,  -90.1037369,           0.
   2846,   45.5797615,  -89.0356216,           0.
   2847,   10.6787338,  -4.26708603,           0.
   2848,   9.66564655,   -6.2779355,           0.
   2849,   37.6675186,  -6.32858801,           0.
   2850,   36.6411209,  -4.45916462,           0.
   2851,   43.3170166,   -12.045723,           0.
   2852,   45.5196533,  -13.5464954,           0.
   2853,   35.6486969,  -4.62197828,           0.
   2854,   35.0392075,  -6.83836746,           0.
   2855,   45.6392784,  -14.5345583,           0.
   2856,   43.6377602,  -14.9197512,           0.
   2857,   2.00661159,  -14.5509224,           0.
   2858,   4.51494122,  -15.3106318,           0.
   2859,   35.0985756,  -96.1433487,           0.
   2860,   35.4790268,  -98.1462173,           0.
   2861,   45.5013351,  -63.5361595,           0.
   2862,   43.3275681,  -62.0367699,           0.
   2863,   1.96966684,  -38.9225998,           0.
   2864,    4.1574707,  -40.2314987,           0.
   2865,   12.6595249,  -6.25260544,           0.
   2866,    11.657547,   -4.2555213,           0.
   2867,   45.5038757,   -87.957695,           0.
   2868,   43.0945244,  -87.2381287,           0.
   2869,   45.6263542,  -64.5128021,           0.
   2870,    43.587265,  -64.8449173,           0.
   2871,   3.79281259,  -37.5586243,           0.
   2872,   1.83669209,  -37.9532051,           0.
   2873,   1.98479271,  -88.9541321,           0.
   2874,    4.2249403,  -90.4635086,           0.
   2875,   9.90835953,  -96.0668488,           0.
   2876,   10.9734783,  -98.0678406,           0.
   2877,   3.86463213,  -87.5778656,           0.
   2878,   1.86306894,  -87.9660339,           0.
   2879,   12.7868404,  -95.5114136,           0.
   2880,   12.0460587,  -97.9948807,           0.
   2881,   43.3077393,   -37.178978,           0.
   2882,   45.4716721,  -38.5340424,           0.
   2883,   2.08552361,  -63.8912354,           0.
   2884,   4.49174452,  -65.2649765,           0.
   2885,   8.58026886,  -35.4895935,           0.
   2886,   22.0752888,   -94.630722,           0.
   2887,   5.23182154,  -24.5021286,           0.
   2888,   4.82963943,  -75.2927551,           0.
   2889,    42.404892,  -77.7991867,           0.
   2890,   24.9887123,   -7.0065012,           0.
   2891,    42.889183,  -27.2619667,           0.
   2892,      26.6903,  -94.8939972,           0.
   2893,   5.59908152,  -79.2120667,           0.
   2894,   5.22736502,  -29.1612644,           0.
   2895,   41.8568306,  -73.6184235,           0.
   2896,     21.30369,   -8.5851717,           0.
   2897,   42.0149879,  -23.4491367,           0.
   2898,   24.8130455,  -94.3271637,           0.
   2899,   5.60449362,  -77.3554764,           0.
   2900,   5.76382494,  -27.1347923,           0.
   2901,   41.9599991,  -75.3135986,           0.
   2902,   22.7721386,    -8.022789,           0.
   2903,   42.0822258,  -25.3687477,           0.
   2904,   39.7478294,  -36.9275703,           0.
   2905,   7.84413195,  -65.5515137,           0.
   2906,   17.9257221,  -71.7608185,           0.
   2907,   29.5516624,  -30.9788456,           0.
   2908,    45.616188,  -39.5064125,           0.
   2909,   43.6299744,  -39.9000473,           0.
   2910,   1.93352389,  -62.9125137,           0.
   2911,     3.959692,   -62.372364,           0.
   2912,   4.90326452,  -71.0597839,           0.
   2913,   18.1199169,  -94.6301422,           0.
   2914,   4.93865681,  -81.9365311,           0.
   2915,   28.7017498,  -94.3338776,           0.
   2916,   42.0624275,  -71.2243729,           0.
   2917,   5.61341524,  -21.5034847,           0.
   2918,   5.72406149,  -31.2625866,           0.
   2919,   42.1179466,  -31.1799965,           0.
   2920,   42.1286545,  -81.5670853,           0.
   2921,   18.4405594,  -8.29977226,           0.
   2922,   29.2550449,  -8.19856644,           0.
   2923,   42.5628319,  -20.5775604,           0.
   2924,   9.90941334,  -33.6938057,           0.
   2925,   38.1310883,  -66.7365646,           0.
   2926,   27.8164005,  -73.3897858,           0.
   2927,   19.7934685,  -29.0014191,           0.
   2928,   42.0962334,  -69.6957474,           0.
   2929,   5.92289925,  -83.1254349,           0.
   2930,   5.34261465,  -32.9124146,           0.
   2931,   30.4101639,  -94.5813446,           0.
   2932,   17.0092621,  -7.73637438,           0.
   2933,   41.5808144,  -19.3916149,           0.
   2934,   25.2490768,  -73.0637512,           0.
   2935,   21.6242771,  -29.6058025,           0.
   2936,   6.10449743,  -94.9834595,           0.
   2937,    41.089695,  -7.92372799,           0.
   2938,   42.4874611,  -93.9190445,           0.
   2939,   5.43408823,  -8.56006813,           0.
   2940,   27.3934479,  -31.3008995,           0.
   2941,   20.6522636,  -71.9175262,           0.
   2942,   5.54272985,  -66.8667297,           0.
   2943,   41.8586121,   -36.010498,           0.
   2944,   41.2679558,  -67.0630569,           0.
   2945,   5.75139332,  -35.3300247,           0.
   2946,   14.3397255,  -94.4058685,           0.
   2947,   6.00955391,  -85.3536377,           0.
   2948,   5.16971684,   -41.998085,           0.
   2949,   42.0456047,  -60.4362755,           0.
   2950,   14.4433537,  -7.79692268,           0.
   2951,   41.7072029,  -85.7191544,           0.
   2952,   33.4321289,  -8.12902927,           0.
   2953,   41.5126915,  -17.1705894,           0.
   2954,   32.8447037,  -94.0805359,           0.
   2955,   5.51064491,  -16.9141769,           0.
   2956,   7.73606682,  -94.4318161,           0.
   2957,   5.51871967,  -92.2007294,           0.
   2958,   39.4340591,  -8.05374718,           0.
   2959,    42.182827,  -10.3785486,           0.
   2960,   41.8841934,  -92.2856369,           0.
   2961,   7.55095243,  -7.81431484,           0.
   2962,   5.05904722,  -10.5289373,           0.
   2963,   39.7209702,  -94.5326538,           0.
   2964,   16.0709782,  -72.8204651,           0.
   2965,   31.3458939,  -29.5071106,           0.
   2966,   36.4500961,  -67.4130402,           0.
   2967,   3.97678208,  -94.8376007,           0.
   2968,   43.6337852,  -7.65157366,           0.
   2969,   6.00758028,  -7.43279505,           0.
   2970,   42.3433113,  -96.0296021,           0.
   2971,    41.789032,   -40.892952,           0.
   2972,   4.68913412,  -94.1216965,           0.
   2973,   42.8132324,  -8.33537006,           0.
   2974,   6.62853861,  -6.87234497,           0.
   2975,   41.6348534,  -95.3260345,           0.
   2976,    40.941227,  -63.9895287,           0.
   2977,   6.42054176,  -38.3249855,           0.
   2978,   13.5649405,  -31.4041958,           0.
   2979,   9.93509483,  -32.6057587,           0.
   2980,   28.6580276,  -30.7196045,           0.
   2981,   18.9899139,  -71.4071121,           0.
   2982,   28.9504261,  -29.7965641,           0.
   2983,   18.2776947,  -72.9276276,           0.
   2984,   8.94746876,  -33.6596146,           0.
   2985,   29.3915005,  -5.17978811,           0.
   2986,   45.0018158,  -31.9254341,           0.
   2987,   44.9884872,  -81.6879425,           0.
   2988,   2.55788207,  -20.7271862,           0.
   2989,   18.2323303,  -97.4828262,           0.
   2990,   2.45481825,  -70.5329819,           0.
   2991,   37.7975578,  -34.3986511,           0.
   2992,    10.128973,  -68.3317795,           0.
   2993,   31.5403347,  -6.50823116,           0.
   2994,   42.6167564,  -83.8991241,           0.
   2995,   42.3793144,  -33.4929848,           0.
   2996,   22.2436523,  -71.6354065,           0.
   2997,   25.0375748,  -30.9801483,           0.
   2998,   23.7956867,  -70.6714478,           0.
   2999,   23.7171478,  -31.1777229,           0.
   3000,   35.1011543,  -31.1841526,           0.
   3001,   12.2656393,  -71.3134232,           0.
   3002,   36.2396469,  -70.2270889,           0.
   3003,   3.64733887,  -11.4551868,           0.
   3004,   37.0145149,  -95.9191971,           0.
   3005,   43.7270164,  -91.1099472,           0.
   3006,   10.6575012,   -6.3076086,           0.
   3007,    38.581192,  -6.23161697,           0.
   3008,   43.4413948,  -12.9943266,           0.
   3009,   35.8885803,    -6.628582,           0.
   3010,    43.709816,  -15.9119158,           0.
   3011,   4.18100929,  -14.3519077,           0.
   3012,    34.132309,  -96.2387695,           0.
   3013,   13.5862303,  -6.15978813,           0.
   3014,   43.4627838,   -88.160408,           0.
   3015,   43.4362221,  -62.9574165,           0.
   3016,     3.998317,  -39.3746529,           0.
   3017,   43.6605263,   -65.819397,           0.
   3018,   3.71016192,  -36.6052132,           0.
   3019,   4.07863379,  -89.5035858,           0.
   3020,   8.89659119,  -96.2101288,           0.
   3021,   3.79132628,  -86.5896683,           0.
   3022,   11.8585024,    -95.84272,           0.
   3023,   11.4787712,  -70.3043594,           0.
   3024,   36.3082161,  -32.0157394,           0.
   3025,   43.3955498,  -38.0265808,           0.
   3026,   38.9588165,  -35.5690422,           0.
   3027,   4.30930614,  -64.2820969,           0.
   3028,   8.76184654,  -67.0201645,           0.
   3029,   37.2126694,  -67.5002365,           0.
   3030,   33.4217072,  -70.5850449,           0.
   3031,   41.9921913,  -30.0754261,           0.
   3032,    28.468008,  -8.94491768,           0.
   3033,   41.3494301,  -80.7819519,           0.
   3034,   5.29503393,  -71.8343658,           0.
   3035,   19.5564232,  -93.7691956,           0.
   3036,   6.34718609,   -22.114706,           0.
   3037,   43.7290649,  -40.9387207,           0.
   3038,   3.76973319,  -61.4120979,           0.
   3039,   4.15944958,  -63.3149223,           0.
   3040,   43.5110741,  -38.9354744,           0.
   3041,   24.4877796,   -72.703598,           0.
   3042,   26.5158958,  -73.7915115,           0.
   3043,   21.0025787,  -29.0207577,           0.
   3044,    22.295536,  -30.1574478,           0.
   3045,    41.253376,  -35.2514687,           0.
   3046,   40.2808189,  -7.98057461,           0.
   3047,   42.0669861,  -9.49490929,           0.
   3048,   41.8962059,  -93.3674927,           0.
   3049,   6.55666304,  -7.96713161,           0.
   3050,   32.4872971,  -8.12763691,           0.
   3051,   41.1571045,  -18.1923161,           0.
   3052,    16.230875,  -8.32479286,           0.
   3053,   41.3141098,  -68.3027802,           0.
   3054,   6.13941956,  -9.45097256,           0.
   3055,   6.67778397,  -94.3916321,           0.
   3056,   40.6940079,  -94.3772888,           0.
   3057,   5.67726326,  -93.1663742,           0.
   3058,   5.99919796,  -34.2899132,           0.
   3059,   31.8167686,  -93.8272476,           0.
   3060,   6.36131763,  -84.3343048,           0.
   3061,    5.8780427,   -67.520813,           0.
   3062,    3.9585433,  -88.5476913,           0.
   3063,    3.8798461,   -38.487175,           0.
   3064,   10.8902435,  -95.9252014,           0.
   3065,   43.5182991,  -63.8828545,           0.
   3066,   11.6654453,   -6.2942791,           0.
   3067,   36.0623283,  -96.0397644,           0.
   3068,   43.5493202,  -13.9471035,           0.
   3069,   36.7666435,  -6.45830297,           0.
   3070,   43.5353241,  -89.1227264,           0.
   3071,   3.95402002,  -13.3562069,           0.
   3072,   5.72448158,  -61.7953339,           0.
   3073,   41.8152733,  -40.0862732,           0.
   3074,   7.01681566,  -63.0991592,           0.
   3075,   40.3894348,  -39.5626945,           0.
   3076,   42.0979156,  -24.4472198,           0.
   3077,   22.2879314,  -9.09449482,           0.
   3078,   41.8689804,  -74.4009705,           0.
   3079,   5.97569799,  -28.0928688,           0.
   3080,   5.59088421,  -78.2669754,           0.
   3081,   25.7348919,  -94.2197189,           0.
   3082,   41.7958298,  -22.2876129,           0.
   3083,   19.4877186,  -8.56197166,           0.
   3084,     41.58078,  -71.8687363,           0.
   3085,   6.07430744,  -30.1539116,           0.
   3086,   27.6142292,  -94.1136093,           0.
   3087,   5.70277071,  -80.3240128,           0.
   3088,   15.1572046,  -72.7402725,           0.
   3089,    33.121685,  -29.8553829,           0.
   3090,   6.15865517,  -8.23600864,           0.
   3091,   41.6287842,  -94.4282684,           0.
   3092,   41.9416161,  -8.65386486,           0.
   3093,   5.60631657,  -94.1112137,           0.
   3094,   41.4534302,  -20.5352325,           0.
   3095,   17.4324951,  -8.27504253,           0.
   3096,   5.98730183,  -32.1481171,           0.
   3097,   41.4170494,  -70.7213364,           0.
   3098,   29.5649509,  -93.8507462,           0.
   3099,   6.05310392,  -82.0010757,           0.
   3100,   42.0396118,  -26.2963409,           0.
   3101,   23.8699169,   -7.6941905,           0.
   3102,   42.1377945,  -76.1906204,           0.
   3103,   5.66860723,  -76.4001694,           0.
   3104,   5.55701256,  -26.2036896,           0.
   3105,   23.8843365,  -94.4446716,           0.
   3106,   30.0154572,  -29.1476021,           0.
   3107,   17.2781086,  -73.2829285,           0.
   3108,   31.9964485,  -28.9118938,           0.
   3109,   15.6510038,  -72.5158691,           0.
   3110,   8.46949005,  -36.1952057,           0.
   3111,   4.94587088,  -43.4453926,           0.
   3112,   42.1266861,  -58.2318802,           0.
   3113,   5.60984421,  -11.1302404,           0.
   3114,   38.5744133,  -93.8861694,           0.
   3115,   41.8405609,  -91.3069382,           0.
   3116,   8.44013596,  -8.11761475,           0.
   3117,   41.4155464,  -11.4494705,           0.
   3118,   38.5778885,  -8.13653755,           0.
   3119,   6.18325949,  -91.0306702,           0.
   3120,    8.6349659,  -94.4382477,           0.
   3121,     41.65345,  -16.1469517,           0.
   3122,   34.3295898,  -8.87240887,           0.
   3123,   41.6331444,  -86.9718018,           0.
   3124,   13.6094885,  -8.45236683,           0.
   3125,   5.92684984,  -15.8512735,           0.
   3126,   33.8591003,  -94.1526031,           0.
   3127,   5.86462545,  -86.3662796,           0.
   3128,   13.2171173,  -94.0521545,           0.
   3129,   41.5073814,    -65.90065,           0.
   3130,   5.67396784,  -36.3664207,           0.
   3131,   41.2447395,  -36.5832024,           0.
   3132,   6.22225904,  -66.2179108,           0.
   3133,   7.87083817,  -34.5394135,           0.
   3134,     30.01721,  -8.35638905,           0.
   3135,    41.444458,  -81.6654587,           0.
   3136,   6.16571474,   -20.817503,           0.
   3137,   17.9549618,   -93.933815,           0.
   3138,   5.61814547,  -70.6370544,           0.
   3139,    7.6654768,  -64.9189987,           0.
   3140,   40.0127831,    -37.56427,           0.
   3141,   10.4558945,  -70.9916916,           0.
   3142,   36.9529037,  -31.2555199,           0.
   3143,   35.1346474,  -30.4300213,           0.
   3144,   12.0671654,  -72.3035583,           0.
   3145,   23.8160496,  -71.5790558,           0.
   3146,   22.9993706,  -30.6824627,           0.
   3147,   24.2715359,  -30.4091969,           0.
   3148,   22.9829006,  -71.5165787,           0.
   3149,   22.1295471,  -72.6607285,           0.
   3150,   25.5880985,  -30.2238331,           0.
   3151,   14.0703068,  -30.6015339,           0.
   3152,   4.94495583,  -13.1903362,           0.
   3153,   42.6100197,  -90.1886292,           0.
   3154,    36.823513,  -7.41707706,           0.
   3155,   42.6087418,  -14.0931025,           0.
   3156,   35.9162407,  -95.0892334,           0.
   3157,   11.6837521,  -7.32209396,           0.
   3158,   9.77154732,  -95.0347214,           0.
   3159,   42.5733604,  -63.9516106,           0.
   3160,    4.7631011,  -38.3537331,           0.
   3161,   4.89224672,  -88.3947601,           0.
   3162,   41.5373726,  -62.9615097,           0.
   3163,   5.60467815,  -39.1817093,           0.
   3164,   41.7357788,  -39.2559013,           0.
   3165,   5.23850584,  -63.0362625,           0.
   3166,   38.0751686,  -33.5578041,           0.
   3167,   9.90236855,  -69.1813507,           0.
   3168,   37.8085976,  -68.6085663,           0.
   3169,   38.2409134,  -35.4438095,           0.
   3170,   40.9660988,  -31.8597336,           0.
   3171,   42.0199661,  -29.1317272,           0.
   3172,   26.5011654,   -8.2556591,           0.
   3173,   29.0189896,  -9.04708576,           0.
   3174,   40.5255814,  -81.6377182,           0.
   3175,   41.3719978,  -79.9809494,           0.
   3176,   9.63308716,  -67.0546341,           0.
   3177,   5.14459896,  -22.9400215,           0.
   3178,    6.9543376,  -21.6345425,           0.
   3179,   5.54680967,  -72.6686096,           0.
   3180,   6.25548935,  -71.4448395,           0.
   3181,   18.7602406,  -93.7868958,           0.
   3182,   20.3908768,  -93.7649231,           0.
   3183,    39.211132,  -66.0720749,           0.
   3184,   24.8416576,  -73.9967422,           0.
   3185,   22.1875896,  -28.8976669,           0.
   3186,     39.53022,  -93.6559906,           0.
   3187,   7.11187744,  -8.64007759,           0.
   3188,   41.3003159,  -10.5568113,           0.
   3189,   31.1994915,  -7.92237711,           0.
   3190,   33.4295807,  -9.07072639,           0.
   3191,   40.8880959,  -86.1775589,           0.
   3192,    42.350872,    -83.35672,           0.
   3193,   6.46414948,  -91.9770432,           0.
   3194,   5.26047611,  -18.8413239,           0.
   3195,   6.30885315,  -16.7081642,           0.
   3196,   14.0546741,  -93.6255493,           0.
   3197,   16.5050621,  -94.6491699,           0.
   3198,   42.0289841,  -34.5143127,           0.
   3199,   40.5423012,  -35.9816742,           0.
   3200,   5.23214865,  -68.7663269,           0.
   3201,   7.06132364,   -66.575676,           0.
   3202,   41.5014496,  -38.4475594,           0.
   3203,   6.24069357,  -64.4721069,           0.
   3204,   40.9022255,  -22.9518108,           0.
   3205,   21.0433979,  -9.87925243,           0.
   3206,   41.0380936,  -73.1220703,           0.
   3207,   6.17863083,  -29.0906258,           0.
   3208,   6.49574661,  -79.8404236,           0.
   3209,   26.6505718,  -94.1010818,           0.
   3210,   40.9344482,  -21.6061363,           0.
   3211,   18.7397251,  -9.04892826,           0.
   3212,    6.7892766,  -31.2802181,           0.
   3213,   28.5032749,  -93.3180389,           0.
   3214,   6.57144833,  -80.9687958,           0.
   3215,   40.7726555,  -19.2152462,           0.
   3216,   16.9177151,  -8.96116066,           0.
   3217,   41.1251526,  -69.3606491,           0.
   3218,   6.30405092,  -33.2881813,           0.
   3219,   30.8365345,  -93.5261002,           0.
   3220,   6.73844528,  -83.3099518,           0.
   3221,   41.2486038,  -25.4175205,           0.
   3222,   41.9582367,  -27.2576923,           0.
   3223,   24.6057606,  -7.96135998,           0.
   3224,   22.8805656,  -8.87932301,           0.
   3225,   42.3531303,  -76.9892578,           0.
   3226,   40.9773865,  -75.3865356,           0.
   3227,   7.71929884,  -35.4772072,           0.
   3228,   5.77023315,  -75.4625015,           0.
   3229,   6.49630833,  -77.3812866,           0.
   3230,   6.76637936,  -26.9033031,           0.
   3231,   5.37311697,   -25.330843,           0.
   3232,    22.967514,  -94.5471954,           0.
   3233,   24.8072186,  -93.3537903,           0.
   3234,    16.336956,  -74.0335236,           0.
   3235,   31.0861568,  -28.5177441,           0.
   3236,   9.93337727,  -31.5228252,           0.
   3237,   6.85948944,  -10.4375477,           0.
   3238,   5.72106791,  -12.1042604,           0.
   3239,   37.6716843,  -94.0155106,           0.
   3240,   41.6774559,  -90.4016571,           0.
   3241,    41.002018,  -92.2700424,           0.
   3242,   9.63409519,  -7.34312248,           0.
   3243,   41.5323257,   -12.350152,           0.
   3244,   39.4377899,  -8.99481201,           0.
   3245,   37.7195969,  -8.23673248,           0.
   3246,   40.4610863,  -17.0367165,           0.
   3247,   41.6955605,  -15.1502724,           0.
   3248,    35.191143,  -8.67653465,           0.
   3249,   42.2480164,   -87.704834,           0.
   3250,    14.646615,  -8.68729973,           0.
   3251,   12.6768618,  -8.31395149,           0.
   3252,   5.98282433,  -90.1236954,           0.
   3253,   9.45094872,  -94.1789398,           0.
   3254,   7.86900949,  -93.5587234,           0.
   3255,   6.15578842,  -13.8782825,           0.
   3256,   34.8544312,  -94.1622391,           0.
   3257,   32.9264374,  -92.9446487,           0.
   3258,   41.6333351,  -64.8933182,           0.
   3259,   40.4941063,  -67.5248337,           0.
   3260,   6.77137327,  -35.4285965,           0.
   3261,   5.63315487,  -37.3609047,           0.
   3262,   7.10260725,  -85.5039444,           0.
   3263,   5.80696011,  -87.3485794,           0.
   3264,   12.3813848,  -94.4955902,           0.
   3265,   41.7461815,  -37.2706604,           0.
   3266,   6.37222481,  -65.5106506,           0.
   3267,   34.1347961,  -71.0067368,           0.
   3268,   38.9810181,  -66.9564896,           0.
   3269,   24.1723785,   -73.538208,           0.
   3270,   23.3594189,  -28.6172142,           0.
   3271,   39.8129082,  -67.2213821,           0.
   3272,    24.292326,  -74.6097641,           0.
   3273,   22.7076263,  -28.1904907,           0.
   3274,   39.5753632,  -68.0867157,           0.
   3275,   6.26569653,  -63.3106956,           0.
   3276,   40.9705849,  -39.4336815,           0.
   3277,   35.6730232,  -31.5261612,           0.
   3278,   37.5829811,  -31.8746243,           0.
   3279,   11.3403597,  -71.1700974,           0.
   3280,   9.62369823,  -70.8164291,           0.
   3281,   33.3802528,  -71.6404953,           0.
   3282,   34.0783272,  -29.6493587,           0.
   3283,   13.1438503,  -72.5715485,           0.
   3284,   21.6489449,  -73.2621002,           0.
   3285,   26.0901871,  -29.3892975,           0.
   3286,   34.9767838,  -69.9709854,           0.
   3287,   41.2825165,  -29.1262321,           0.
   3288,   26.9652462,  -8.81604385,           0.
   3289,   40.4335556,   -79.830101,           0.
   3290,   6.73095417,  -72.7610016,           0.
   3291,   6.82790422,  -22.9941444,           0.
   3292,   20.4163189,  -92.8584671,           0.
   3293,   31.5074825,  -9.31316853,           0.
   3294,   41.0446053,  -84.1091919,           0.
   3295,   5.66158581,  -18.2918758,           0.
   3296,   41.0204086,  -33.8351212,           0.
   3297,    15.996995,  -93.8721542,           0.
   3298,    41.108139,   -37.740181,           0.
   3299,    6.7373724,  -64.8910065,           0.
   3300,   6.65788651,   -12.039341,           0.
   3301,    37.812851,  -94.8844452,           0.
   3302,   42.4244423,  -12.2036037,           0.
   3303,   37.7518158,  -9.17986012,           0.
   3304,    40.819809,  -90.6543884,           0.
   3305,   40.7357178,  -15.1615782,           0.
   3306,   35.1240921,  -7.76596355,           0.
   3307,   12.6156931,   -9.2070322,           0.
   3308,    42.696991,  -88.3206253,           0.
   3309,    5.5259366,  -14.9909658,           0.
   3310,   34.8438683,  -93.1372452,           0.
   3311,    6.5350399,  -37.4076996,           0.
   3312,   5.12235212,  -90.2960587,           0.
   3313,   9.00217342,  -93.4540558,           0.
   3314,   6.77697992,  -87.3598404,           0.
   3315,    11.698431,  -94.9679718,           0.
   3316,   42.6863098,  -37.3111992,           0.
   3317,   5.51453781,  -65.1032181,           0.
   3318,   8.02442455,   -33.640583,           0.
   3319,   22.9685669,  -93.5762711,           0.
   3320,   6.27513027,  -25.1655254,           0.
   3321,    6.6918149,  -75.5190201,           0.
   3322,   41.6858978,  -77.0592346,           0.
   3323,   24.7188377,  -9.15099239,           0.
   3324,   41.0527649,  -27.1864262,           0.
   3325,   14.3643522,  -29.7550583,           0.
   3326,   30.7152119,  -8.76589489,           0.
   3327,   41.4366035,  -33.0117264,           0.
   3328,   41.7317657,  -82.6130371,           0.
   3329,   5.91342115,   -19.413353,           0.
   3330,   17.2115631,  -94.3032761,           0.
   3331,   6.04360533,  -69.3480835,           0.
   3332,    33.020668,  -28.7565918,           0.
   3333,   14.4192791,  -74.0179672,           0.
   3334,   5.61042023,  -38.3026962,           0.
   3335,   41.6799126,  -63.9453087,           0.
   3336,   5.80406618,   -88.288765,           0.
   3337,   10.2151766,  -93.7273102,           0.
   3338,   11.7052174,  -8.30663395,           0.
   3339,    41.681076,  -14.1957655,           0.
   3340,   35.8204117,  -94.1386185,           0.
   3341,   36.8758812,  -8.35810089,           0.
   3342,   41.3706665,  -89.5617752,           0.
   3343,   5.90111494,  -13.0095491,           0.
   3344,   41.1168098,  -8.79826641,           0.
   3345,   6.20197535,  -8.75040913,           0.
   3346,   12.9165592,  -93.1281662,           0.
   3347,   6.47894955,  -14.7207708,           0.
   3348,    6.8077116,  -89.9492035,           0.
   3349,   40.9178848,  -87.5252075,           0.
   3350,   35.2747269,  -9.58292389,           0.
   3351,   40.6357613,  -12.4925461,           0.
   3352,   9.55563736,  -8.55705643,           0.
   3353,   37.5823441,   -93.144043,           0.
   3354,   8.48100948,  -67.8912277,           0.
   3355,   39.2792091,   -34.833004,           0.
   3356,   36.5802116,  -70.8214111,           0.
   3357,   7.93886662,  -66.2951965,           0.
   3358,   39.6632957,  -36.2529335,           0.
   3359,   24.7910366,  -92.4086227,           0.
   3360,   7.23734903,  -77.3236771,           0.
   3361,   7.70174217,  -26.5562305,           0.
   3362,   39.9800339,  -75.4039917,           0.
   3363,   22.6173306,  -9.64026737,           0.
   3364,   40.2434654,  -25.4642906,           0.
   3365,    8.8539629,  -31.4166985,           0.
   3366,   8.15593624,  -85.6474762,           0.
   3367,   32.9797592,  -91.8605042,           0.
   3368,   8.46022797,  -91.7909775,           0.
   3369,   14.2501612,  -9.76636696,           0.
   3370,   39.4810524,  -16.8965034,           0.
   3371,   39.4708824,  -9.93065548,           0.
   3372,     39.55653,  -91.8611679,           0.
   3373,    15.730093,   -74.828804,           0.
   3374,   31.3196697,  -27.5809612,           0.
   3375,   7.67113686,   -83.500824,           0.
   3376,   40.2441368,   -69.140625,           0.
   3377,   31.0379467,  -92.5222244,           0.
   3378,   16.3495293,  -9.78615189,           0.
   3379,   39.8516312,  -19.0165253,           0.
   3380,   17.9001637,  -73.6433182,           0.
   3381,   29.2613697,  -28.8971539,           0.
   3382,   10.7812881,  -31.5757122,           0.
   3383,   24.8032894,  -29.6406345,           0.
   3384,   23.4554996,  -73.3067932,           0.
   3385,   37.5376511,  -69.5281982,           0.
   3386,   21.0431671,  -27.7838612,           0.
   3387,   26.5619221,  -74.6368713,           0.
   3388,   36.7135696,  -93.1800461,           0.
   3389,   10.6976681,  -8.38902664,           0.
   3390,   40.7367821,  -13.3604231,           0.
   3391,    36.102932,  -9.42010975,           0.
   3392,   41.5771828,  -88.2781448,           0.
   3393,   6.68886852,  -89.1080017,           0.
   3394,   7.06993914,  -13.6389408,           0.
   3395,   11.7961445,  -93.4896011,           0.
   3396,   7.64551687,  -12.6483831,           0.
   3397,   37.6582756,  -92.1383362,           0.
   3398,    10.068244,   -9.6458149,           0.
   3399,   39.7446251,   -90.335022,           0.
   3400,   37.7894135,  -10.1201935,           0.
   3401,   39.7225609,  -12.6600313,           0.
   3402,   35.3794403,  -10.4757309,           0.
   3403,   39.8879776,  -14.2756138,           0.
   3404,   11.9473934,    -10.14186,           0.
   3405,   39.5549927,   -87.489769,           0.
   3406,   8.99234486,  -92.3675003,           0.
   3407,   7.59941149,  -89.7618637,           0.
   3408,   35.8231468,  -92.2445297,           0.
   3409,   7.41357613,  -14.4284668,           0.
   3410,   7.52411556,   -88.284523,           0.
   3411,   11.8901587,  -92.1207199,           0.
   3412,   7.31995773,  -68.5972214,           0.
   3413,   39.6798782,  -34.0818214,           0.
   3414,   35.9286346,  -71.2811584,           0.
   3415,   31.7657318,  -10.1481142,           0.
   3416,   40.0979271,  -83.7576752,           0.
   3417,   7.32083797,  -18.8453789,           0.
   3418,   15.7815876,   -92.940918,           0.
   3419,     40.08638,  -33.2861748,           0.
   3420,   25.9139214,  -9.07744026,           0.
   3421,   41.4265862,  -79.1987991,           0.
   3422,   7.08413506,  -69.5535278,           0.
   3423,   5.93603134,  -23.0226059,           0.
   3424,   21.2337856,  -93.7172623,           0.
   3425,    6.0302825,  -73.4696808,           0.
   3426,   40.1523972,  -29.2711735,           0.
   3427,   26.6748695,  -9.83478165,           0.
   3428,   39.4835281,  -79.6449814,           0.
   3429,   7.45340395,  -23.7373466,           0.
   3430,   20.4063015,  -92.1185532,           0.
   3431,   7.93264961,  -72.4951859,           0.
   3432,   41.9304733,  -28.2128849,           0.
   3433,    25.282629,   -8.4471426,           0.
   3434,   41.5668106,  -77.6699371,           0.
   3435,   5.86923695,  -74.6511383,           0.
   3436,   6.06181908,  -24.3963356,           0.
   3437,   22.0877075,  -93.6530228,           0.
   3438,   40.2102127,  -26.8688946,           0.
   3439,   24.4382744,  -10.2970734,           0.
   3440,    39.991642,  -77.2085571,           0.
   3441,   7.59135008,  -75.7175903,           0.
   3442,   7.12416077,  -24.8815632,           0.
   3443,   22.9756699,  -92.6252441,           0.
   3444,   25.5797844,  -74.7010269,           0.
   3445,   22.1202316,  -27.7586803,           0.
   3446,   38.5643539,  -68.8406448,           0.
   3447,   37.6830292,  -30.7031155,           0.
   3448,   10.2565756,  -71.8173752,           0.
   3449,   35.0845261,   -29.470068,           0.
   3450,   12.4961605,   -73.650032,           0.
   3451,   21.0672894,  -72.6056671,           0.
   3452,   22.3752079,   -73.790863,           0.
   3453,   26.9059448,   -29.912571,           0.
   3454,    25.312149,  -28.8343887,           0.
   3455,    18.001091,  -74.7892456,           0.
   3456,   28.8601589,  -27.7520809,           0.
   3457,   19.3522415,   -72.662056,           0.
   3458,   28.1380367,   -29.453022,           0.
   3459,   14.6004391,  -75.1233902,           0.
   3460,   37.6265221,  -70.7421646,           0.
   3461,   33.0182915,  -27.6479416,           0.
   3462,   10.1636944,   -30.492651,           0.
   3463,   7.85144663,  -31.9405918,           0.
   3464,   33.1380959,  -72.5179214,           0.
   3465,   7.80356359,  -9.73443317,           0.
   3466,   39.2080803,  -92.8900146,           0.
   3467,   40.4142914,  -10.7200565,           0.
   3468,   39.2252693,  -17.8329582,           0.
   3469,   15.0551414,  -10.2340603,           0.
   3470,   7.30811644,  -91.5723495,           0.
   3471,   32.0192261,  -91.7212753,           0.
   3472,   8.35272217,  -84.6694031,           0.
   3473,    27.674221,  -75.2970123,           0.
   3474,   19.4483299,  -27.0437031,           0.
   3475,   7.86290503,  -11.4630375,           0.
   3476,   39.2717247,  -91.2737961,           0.
   3477,   38.6234474,  -10.0301828,           0.
   3478,    39.670639,  -15.9925671,           0.
   3479,   13.0620451,  -10.2974148,           0.
   3480,   33.9529419,  -91.9515305,           0.
   3481,   7.98498964,  -86.5860825,           0.
   3482,    39.510128,  -20.0163574,           0.
   3483,   17.0488911,  -10.2920885,           0.
   3484,   17.4189377,  -75.3818741,           0.
   3485,   29.8517475,   -27.263134,           0.
   3486,   30.2024364,  -92.2857056,           0.
   3487,   7.99541473,  -82.4982147,           0.
   3488,   15.2178059,  -75.5471802,           0.
   3489,   32.1866379,  -26.6207123,           0.
   3490,   39.5147133,  -26.3229427,           0.
   3491,   23.1380272,  -9.49971962,           0.
   3492,     40.03088,  -76.3590698,           0.
   3493,   7.43150806,  -76.6110306,           0.
   3494,   7.40857935,  -25.6795406,           0.
   3495,   23.8735332,  -92.5405426,           0.
   3496,   39.4228096,  -23.6473942,           0.
   3497,   21.9751129,  -11.5482521,           0.
   3498,   39.9285088,  -74.3588486,           0.
   3499,   7.77295494,  -77.9679184,           0.
   3500,    8.0418005,  -27.4737606,           0.
   3501,   25.7438469,   -92.253067,           0.
   3502,   13.0708857,  -28.9590054,           0.
   3503,   7.56473541,  -67.5702057,           0.
   3504,    39.986721,  -35.2545547,           0.
   3505,   15.1726847,  -28.9650459,           0.
   3506,   8.20409203,  -68.8084793,           0.
   3507,   38.8700104,  -33.7558479,           0.
   3508,   39.6028328,  -11.7864313,           0.
   3509,   9.31429005,  -10.0569773,           0.
   3510,   38.3097916,  -92.4939346,           0.
   3511,   34.5789757,   -10.687335,           0.
   3512,   38.8210106,  -87.0050507,           0.
   3513,    7.7853508,  -15.2566204,           0.
   3514,   7.82543325,  -90.4644699,           0.
   3515,   12.8711357,  -91.4509277,           0.
   3516,   39.6584816,  -30.1393585,           0.
   3517,   27.8546448,  -10.9060183,           0.
   3518,    39.340683,  -80.6271362,           0.
   3519,    8.2753849,   -22.085907,           0.
   3520,   19.7333508,  -91.8513947,           0.
   3521,   39.2242737,  -69.8860016,           0.
   3522,    23.977293,  -75.6403503,           0.
   3523,   23.1306934,  -27.4116173,           0.
   3524,   21.0815258,  -73.9515152,           0.
   3525,   26.5599785,  -28.5407829,           0.
   3526,   8.06520653,  -32.7414513,           0.
   3527,   34.0580711,  -72.8400345,           0.
   3528,   28.5307045,  -74.9121933,           0.
   3529,   26.7899685,  -75.6423721,           0.
   3530,   18.7519112,  -27.5444698,           0.
   3531,   20.5609112,  -27.1538754,           0.
   3532,   39.5299416,  -10.8618584,           0.
   3533,   8.41991329,   -9.8469429,           0.
   3534,   38.8824539,  -92.2021332,           0.
   3535,   38.5521469,  -16.7268353,           0.
   3536,   13.7768154,  -10.7714291,           0.
   3537,   8.04621124,  -91.1662369,           0.
   3538,   32.9685593,  -90.8438568,           0.
   3539,   9.17172432,  -85.7416992,           0.
   3540,   11.7001896,    -30.98316,           0.
   3541,   40.0845718,  -21.2146988,           0.
   3542,   38.9002724,  -18.8035717,           0.
   3543,   18.3091564,  -10.3149385,           0.
   3544,   15.8000212,  -10.6957998,           0.
   3545,     7.983459,  -30.6847687,           0.
   3546,   28.6048927,  -92.4117737,           0.
   3547,   31.0829372,  -91.5496521,           0.
   3548,   8.62892914,  -83.6750793,           0.
   3549,   7.39850283,  -81.3276672,           0.
   3550,   16.3057919,  -75.3698273,           0.
   3551,   31.4215717,  -26.6288357,           0.
   3552,   39.4629478,  -22.8204498,           0.
   3553,   38.7934761,  -25.7430534,           0.
   3554,   20.2816925,  -10.3348618,           0.
   3555,    22.788559,  -11.1551056,           0.
   3556,   39.8739853,  -73.2651596,           0.
   3557,   39.0118484,  -75.4477997,           0.
   3558,   8.04485226,  -79.8343353,           0.
   3559,   8.26610565,  -76.8892288,           0.
   3560,   7.43835545,  -29.0804634,           0.
   3561,   8.90521717,  -27.0101185,           0.
   3562,   26.6841106,  -93.1739655,           0.
   3563,   24.7307568,  -91.5152359,           0.
   3564,   14.4848213,  -28.9270191,           0.
   3565,   12.1095924,  -30.3144321,           0.
   3566,   37.0298805,  -71.3562088,           0.
   3567,   16.4425201,  -29.8606663,           0.
   3568,    9.6051445,  -29.5642662,           0.
   3569,   20.1976433,  -72.2880859,           0.
   3570,   27.3385506,  -29.0279846,           0.
   3571,   32.5225372,  -10.4115114,           0.
   3572,   38.8607483,  -84.5465927,           0.
   3573,   7.57535553,  -17.6388226,           0.
   3574,   15.5627718,  -92.1347046,           0.
   3575,    35.883152,  -72.5069733,           0.
   3576,   9.48413277,    -71.57341,           0.
   3577,   38.2430725,  -31.3182907,           0.
   3578,   33.9721985,  -27.5414715,           0.
   3579,   13.9250355,  -74.6782379,           0.
   3580,   7.55101061,  -31.3153229,           0.
   3581,   23.0058479,  -91.7085266,           0.
   3582,   8.27869701,  -25.2649422,           0.
   3583,   8.73753643,  -75.1174927,           0.
   3584,   38.9877777,  -77.7290039,           0.
   3585,    23.323513,  -10.0959435,           0.
   3586,   38.9513245,   -27.199501,           0.
   3587,   30.0845165,  -10.6771116,           0.
   3588,   39.8016815,  -82.6337357,           0.
   3589,   8.44901657,  -19.8774529,           0.
   3590,    17.582983,  -92.0679855,           0.
   3591,   19.8633194,  -75.4266891,           0.
   3592,   28.1809597,  -27.3596191,           0.
   3593,   36.0948143,  -29.3443909,           0.
   3594,    11.667573,  -73.2759781,           0.
   3595,   36.6642952,  -91.5843735,           0.
   3596,    10.541337,  -11.3881941,           0.
   3597,   39.2148514,  -13.5506525,           0.
   3598,    36.180088,   -10.325366,           0.
   3599,    38.933136,  -88.1471786,           0.
   3600,   8.02613163,  -88.9999847,           0.
   3601,   8.36291122,  -14.0431528,           0.
   3602,   10.7431555,  -69.3570633,           0.
   3603,   37.4861603,  -32.8340874,           0.
   3604,   23.6758709,  -74.9400177,           0.
   3605,    23.834734,  -27.7933483,           0.
   3606,   39.2708549,  -28.6632767,           0.
   3607,   25.6608143,  -10.4702959,           0.
   3608,   39.6276321,  -78.7958145,           0.
   3609,   21.1196423,  -91.6336746,           0.
   3610,   8.27200985,  -73.8501892,           0.
   3611,   18.5580788,  -28.8177223,           0.
   3612,   28.1358871,  -74.0660477,           0.
   3613,   17.9195156,  -29.3360195,           0.
   3614,   29.4160213,  -72.9271164,           0.
   3615,   12.8357782,  -30.8431854,           0.
   3616,   8.77528477,  -70.7355728,           0.
   3617,   38.6761131,  -31.8899403,           0.
   3618,   37.0696869,  -29.1570148,           0.
   3619,   10.7968855,  -72.9527206,           0.
   3620,   38.0797234,  -71.4456406,           0.
   3621,   37.3757515,  -72.6468124,           0.
   3622,   20.5193405,   -74.745491,           0.
   3623,   27.0215588,  -27.6960392,           0.
   3624,   8.44020271,  -29.8011742,           0.
   3625,   38.7261162,  -12.9872437,           0.
   3626,   10.3629417,  -10.5395517,           0.
   3627,   35.5002823,  -11.3512487,           0.
   3628,   33.5258598,   -10.065546,           0.
   3629,   37.3252296,  -91.1111832,           0.
   3630,   38.2597198,  -87.6757889,           0.
   3631,   39.2352524,  -86.0344238,           0.
   3632,   7.22224808,  -16.5059528,           0.
   3633,   8.76253891,  -14.8453979,           0.
   3634,   8.76514339,  -90.1895294,           0.
   3635,   14.7129822,   -92.430481,           0.
   3636,    12.388855,   -91.140976,           0.
   3637,   39.6117668,  -31.7930813,           0.
   3638,   29.6370754,  -10.2111282,           0.
   3639,   39.6371574,   -81.679306,           0.
   3640,   7.80486965,  -70.9345932,           0.
   3641,   7.75851774,  -21.1527061,           0.
   3642,   18.7206764,  -92.7938004,           0.
   3643,   38.6512413,  -70.9264832,           0.
   3644,   9.21978474,  -24.7945728,           0.
   3645,   22.4842091,  -89.9640503,           0.
   3646,   9.53721619,  -75.5124969,           0.
   3647,   25.0457954,  -11.7150335,           0.
   3648,   37.8012924,  -27.2755642,           0.
   3649,   38.2881889,  -77.2673416,           0.
   3650,   33.5974846,  -73.8117981,           0.
   3651,      38.0112,  -23.5588093,           0.
   3652,   20.7182789,  -11.2840881,           0.
   3653,   38.7729149,  -73.4260864,           0.
   3654,   8.67616653,  -79.0412216,           0.
   3655,   8.48599625,  -28.3367748,           0.
   3656,   26.7245083,   -92.138298,           0.
   3657,   15.9411602,   -29.051075,           0.
   3658,   11.8806448,  -29.0876102,           0.
   3659,   35.0227394,  -28.4472256,           0.
   3660,   33.0274239,  -26.5769691,           0.
   3661,   14.1327801,  -75.8666763,           0.
   3662,   11.9797468,  -74.5902939,           0.
   3663,   14.3365517,   -28.087429,           0.
   3664,   31.1885395,  -10.7133055,           0.
   3665,   38.9867325,  -83.6304779,           0.
   3666,   8.32512665,   -18.937685,           0.
   3667,   16.4026318,  -91.7767105,           0.
   3668,   17.9470234,  -75.9774399,           0.
   3669,   29.1992817,  -27.0151081,           0.
   3670,   8.30200195,  -81.5655899,           0.
   3671,   29.0517025,  -91.4588852,           0.
   3672,   18.7290077,  -11.1850252,           0.
   3673,   39.1863022,  -20.9618626,           0.
   3674,   23.1874123,  -75.2315445,           0.
   3675,   24.2604103,  -26.9374733,           0.
   3676,   38.8443604,  -29.5080872,           0.
   3677,   26.8844929,  -11.0930414,           0.
   3678,   38.5486183,  -79.3630295,           0.
   3679,   8.72800827,  -73.0204315,           0.
   3680,   8.06110859,  -23.2748566,           0.
   3681,   20.2575226,  -91.0235901,           0.
   3682,    30.688633,  -72.6865387,           0.
   3683,    16.724041,  -29.2927666,           0.
   3684,   35.2943306,  -73.0440598,           0.
   3685,    8.6285181,  -87.7541809,           0.
   3686,   35.0835953,  -91.0981674,           0.
   3687,   9.57606697,  -91.8379059,           0.
   3688,   19.0437145,  -26.3629761,           0.
   3689,    28.887537,  -75.8526077,           0.
   3690,   12.3580704,  -11.0452299,           0.
   3691,   38.9015656,  -15.0218487,           0.
   3692,   37.8292961,  -11.0500965,           0.
   3693,   38.7245102,  -90.1870575,           0.
   3694,   8.42481899,  -12.3184586,           0.
   3695,   40.2366104,  -71.0371094,           0.
   3696,    36.462307,  -73.2319946,           0.
   3697,   9.09512234,  -29.0356941,           0.
   3698,   23.8513584,  -89.8586655,           0.
   3699,   9.64140129,  -26.5881271,           0.
   3700,   9.40732861,  -76.9692917,           0.
   3701,    38.107605,  -75.5285187,           0.
   3702,   23.2366657,  -12.0833855,           0.
   3703,   38.0410805,  -25.2315025,           0.
   3704,   39.2091293,  -32.8741455,           0.
   3705,   7.97838116,  -69.7811127,           0.
   3706,   31.3910007,  -25.7064037,           0.
   3707,   16.2926636,  -76.4744644,           0.
   3708,   9.52716923,  -83.8514786,           0.
   3709,   33.2924576,  -74.7565079,           0.
   3710,   29.7705173,  -75.4955063,           0.
   3711,   18.3749619,  -26.7759228,           0.
   3712,   29.1929626,  -76.8104477,           0.
   3713,   18.1247025,  -25.9831753,           0.
   3714,   39.7200012,   -22.040657,           0.
   3715,   27.7038536,  -92.2093201,           0.
   3716,   7.74582815,  -80.4958038,           0.
   3717,   38.2053032,  -20.7828083,           0.
   3718,   18.2047215,  -12.3698301,           0.
   3719,    29.114954,  -90.2967148,           0.
   3720,   9.28388309,  -81.7154999,           0.
   3721,   38.7841263,  -22.7393703,           0.
   3722,   19.4965801,  -10.7916517,           0.
   3723,   39.7303886,  -72.2312775,           0.
   3724,   8.67436028,  -79.8565674,           0.
   3725,   38.0104828,  -22.7070236,           0.
   3726,   21.2153797,  -12.1678095,           0.
   3727,   37.7286606,  -73.6956787,           0.
   3728,   9.35660744,  -79.1726685,           0.
   3729,   26.7166233,  -90.9094467,           0.
   3730,   16.0580902,  -28.1895161,           0.
   3731,   38.9967461,  -30.8307667,           0.
   3732,   8.87900162,  -71.3628922,           0.
   3733,   11.8891668,  -27.8027821,           0.
   3734,   33.7624321,  -10.9855623,           0.
   3735,   38.4223175,  -86.1639481,           0.
   3736,   8.16967678,  -16.1467915,           0.
   3737,   14.5627136,  -91.5270233,           0.
   3738,   37.1741524,  -26.0372238,           0.
   3739,   24.1424961,    -12.53298,           0.
   3740,   37.6694412,   -76.642807,           0.
   3741,    10.205699,  -76.0122299,           0.
   3742,    10.244935,  -26.1501942,           0.
   3743,   32.7395859,   -73.361702,           0.
   3744,    34.975071,  -27.4069099,           0.
   3745,   12.2452698,  -75.9102402,           0.
   3746,   9.52484703,  -90.7086792,           0.
   3747,   9.42036724,  -12.1304922,           0.
   3748,   9.81795406,   -87.606163,           0.
   3749,    37.857708,  -11.9717722,           0.
   3750,   38.2881699,  -89.7367935,           0.
   3751,    35.389534,  -90.2081985,           0.
   3752,   12.5423956,  -12.3625669,           0.
   3753,    38.070507,  -14.8494129,           0.
   3754,   9.88029861,   -28.501215,           0.
   3755,   8.27817822,  -88.4799652,           0.
   3756,    10.671999,  -91.8450928,           0.
   3757,   35.9929008,  -91.3241882,           0.
   3758,   11.3521404,  -11.2068443,           0.
   3759,   39.0558395,  -14.2096033,           0.
   3760,     37.03302,  -11.1180038,           0.
   3761,   39.5541077,  -88.6853867,           0.
   3762,   8.57712078,  -12.9932318,           0.
   3763,   18.7106972,  -91.5443268,           0.
   3764,   8.79824924,  -20.8587666,           0.
   3765,   38.8113136,  -81.7831573,           0.
   3766,   29.5296459,  -11.1142282,           0.
   3767,   21.4068623,  -75.6557312,           0.
   3768,    26.289093,  -27.1623764,           0.
   3769,   22.1173916,  -91.7046814,           0.
   3770,   7.89931393,  -24.4716816,           0.
   3771,   7.84563065,  -74.7437897,           0.
   3772,   39.8169441,  -78.0137939,           0.
   3773,   24.7862492,  -10.9410982,           0.
   3774,    39.786644,  -27.7752094,           0.
   3775,   26.8271255,  -26.3016491,           0.
   3776,   20.5041313,  -76.2864914,           0.
   3777,   32.0477791,  -89.7463379,           0.
   3778,   10.3182821,  -84.0459213,           0.
   3779,   20.7995358,  -90.1838837,           0.
   3780,   9.55848694,  -73.4477997,           0.
   3781,   9.37397099,  -23.0748081,           0.
   3782,   37.6190567,  -79.1779327,           0.
   3783,   26.9775543,  -12.2059135,           0.
   3784,   32.9892197,  -25.5406055,           0.
   3785,   14.4309244,  -76.9842834,           0.
   3786,   38.0051384,  -29.1176529,           0.
   3787,   17.7557201,  -77.1664734,           0.
   3788,   30.0361385,  -26.5231705,           0.
   3789,   15.9238052,  -77.5862122,           0.
   3790,   32.0190239,  -24.6338234,           0.
   3791,   30.1252098,  -90.4211807,           0.
   3792,    9.9106617,  -82.9059067,           0.
   3793,    37.276432,  -23.6986675,           0.
   3794,   21.9402885,  -12.9007549,           0.
   3795,   37.9445839,  -74.6619339,           0.
   3796,   26.0207081,  -90.0405502,           0.
   3797,   13.1616383,   -27.697216,           0.
   3798,    16.534729,  -90.4361649,           0.
   3799,   9.32457924,  -18.7456245,           0.
   3800,   37.0490952,  -84.0475235,           0.
   3801,   30.9119625,  -12.0093365,           0.
   3802,   36.7981567,  -74.0661774,           0.
   3803,   15.0810127,  -27.1192074,           0.
   3804,   35.1979256,  -73.8859482,           0.
   3805,   37.0556183,  -28.2115307,           0.
   3806,   26.0109158,  -12.4583902,           0.
   3807,   37.6538315,  -78.1148224,           0.
   3808,   9.96823406,  -74.6891556,           0.
   3809,   9.90561008,  -23.9955883,           0.
   3810,   21.2898273,  -89.3968658,           0.
   3811,   16.0724258,  -12.0337343,           0.
   3812,   10.1466503,  -85.6629105,           0.
   3813,   33.5956802,  -90.0127029,           0.
   3814,   13.9807968,  -12.4228268,           0.
   3815,   37.6634369,  -16.5260849,           0.
   3816,   36.0031052,  -27.2757492,           0.
   3817,   11.4804325,  -75.5147171,           0.
   3818,   34.9202995,  -26.3687096,           0.
   3819,     11.77703,   -76.845459,           0.
   3820,   33.3173256,  -12.2660542,           0.
   3821,   37.9381065,  -85.7374344,           0.
   3822,   9.52117443,  -16.6323242,           0.
   3823,    14.427763,  -90.5486069,           0.
   3824,   27.4593735,  -25.5060654,           0.
   3825,   21.0030918,  -77.2809372,           0.
   3826,   35.1501045,  -74.4578781,           0.
   3827,   28.3270912,  -77.1404877,           0.
   3828,   19.7409229,  -24.4783325,           0.
   3829,   31.7270908,    -72.78479,           0.
   3830,    37.575428,  -19.5248413,           0.
   3831,   17.4494247,  -12.4632597,           0.
   3832,   36.9967079,   -27.217617,           0.
   3833,   25.0573692,  -12.6442661,           0.
   3834,   37.0130043,  -77.1717529,           0.
   3835,   10.7315416,  -75.1064301,           0.
   3836,    10.069561,  -25.1517811,           0.
   3837,   22.2409096,  -89.0314178,           0.
   3838,   9.86327744,  -11.4346142,           0.
   3839,   37.8588867,  -15.6766672,           0.
   3840,   13.0017443,  -13.0505419,           0.
   3841,   34.6074066,  -89.8031845,           0.
   3842,   9.48950958,  -89.5040359,           0.
   3843,   10.5411634,  -87.1832428,           0.
   3844,   10.0923395,  -27.2470016,           0.
   3845,    17.451786,  -26.1515999,           0.
   3846,   30.6413479,  -75.2223282,           0.
   3847,   28.8155098,   -11.915206,           0.
   3848,   37.8944626,  -81.6881332,           0.
   3849,   9.89208221,  -20.6288834,           0.
   3850,   18.0606995,  -90.6016998,           0.
   3851,   31.1146812,  -89.5007401,           0.
   3852,   10.7085304,  -83.2772522,           0.
   3853,   9.94845772,   -72.632576,           0.
   3854,   37.2057037,  -30.0230675,           0.
   3855,    18.458847,  -76.6412582,           0.
   3856,   17.0835247,  -77.6160431,           0.
   3857,   29.2412186,  -25.9024467,           0.
   3858,   31.1064224,  -24.7384739,           0.
   3859,   36.7252464,  -24.9361305,           0.
   3860,   22.9842072,  -13.0805178,           0.
   3861,    37.226181,  -75.8583755,           0.
   3862,   10.4107981,  -77.4434357,           0.
   3863,   24.5461636,  -89.7711334,           0.
   3864,   13.9920139,  -27.0156345,           0.
   3865,   10.3970556,  -73.8264084,           0.
   3866,    27.992878,  -13.0364485,           0.
   3867,   36.9929657,  -80.4322052,           0.
   3868,   10.4199018,  -22.7358265,           0.
   3869,     20.14431,  -89.6653671,           0.
   3870,   37.4480782,  -17.3824558,           0.
   3871,   14.9880915,  -12.6527491,           0.
   3872,   31.4187126,   -12.666934,           0.
   3873,   37.0998192,   -84.562233,           0.
   3874,   9.91389656,  -17.5226612,           0.
   3875,   15.5267115,  -89.7313385,           0.
   3876,    33.886364,  -25.4553356,           0.
   3877,    13.445015,  -77.5417786,           0.
   3878,   29.9775658,  -12.7402544,           0.
   3879,    37.933857,  -82.5735626,           0.
   3880,   11.8696079,   -26.537529,           0.
   3881,   10.5933352,  -19.3608265,           0.
   3882,   17.5133152,  -89.7895966,           0.
   3883,   36.0698166,  -75.2481155,           0.
   3884,   10.6131496,  -13.1465044,           0.
   3885,   37.7757301,  -89.2967224,           0.
   3886,   37.0616989,  -12.8112583,           0.
   3887,   37.5862846,   -13.782548,           0.
   3888,    11.656601,  -12.8626766,           0.
   3889,   11.2223492,  -90.1780624,           0.
   3890,    36.259758,   -89.432724,           0.
   3891,   10.2924013,  -88.0782242,           0.
   3892,   26.4861946,  -89.5212097,           0.
   3893,   9.99316692,  -78.5941086,           0.
   3894,   21.1348152,  -13.5776377,           0.
   3895,   10.4429502,   -81.820076,           0.
   3896,   29.2000866,  -89.1881027,           0.
   3897,   6.80354929,  -12.8457813,           0.
   3898,   40.5208855,  -89.9556274,           0.
   3899,   36.9295769,   -9.2889185,           0.
   3900,   40.7674065,  -14.2552948,           0.
   3901,   11.7728214,  -9.23940468,           0.
   3902,   9.58963299,  -92.9925613,           0.
   3903,   35.7899094,  -93.1768036,           0.
   3904,   6.69045115,  -88.2443695,           0.
   3905,   10.7325191,  -26.6773453,           0.
   3906,   16.0217018,  -27.2299862,           0.
   3907,   29.3880672,  -74.4444885,           0.
   3908,   18.0082664,  -27.9738121,           0.
   3909,   34.3240204,  -12.6727772,           0.
   3910,   37.0705986,  -86.7579575,           0.
   3911,   10.4357281,  -16.2599697,           0.
   3912,   13.7564297,  -89.8577881,           0.
   3913,   20.1995201,  -77.7483444,           0.
   3914,   28.1653481,  -24.9561043,           0.
   3915,   32.8710899,    -75.83535,           0.
   3916,   29.2752647,  -88.1129074,           0.
   3917,   11.4991722,   -81.203949,           0.
   3918,   28.6310482,  -78.0240936,           0.
   3919,   27.1076775,  -76.6174774,           0.
   3920,   18.6064224,  -23.9843121,           0.
   3921,   20.7431679,   -25.933382,           0.
   3922,   31.4749012,  -73.9950104,           0.
   3923,   37.0496521,   -20.631422,           0.
   3924,   18.2512646,  -13.2861509,           0.
   3925,   11.5993061,  -79.5121994,           0.
   3926,   26.2019348,  -88.5973282,           0.
   3927,   36.3453712,   -22.958313,           0.
   3928,   20.7655792,  -14.4590693,           0.
   3929,   30.9147511,  -76.3152618,           0.
   3930,   11.6828213,   -25.366991,           0.
   3931,   27.0724945,   -13.231452,           0.
   3932,   36.7306709,  -79.3288116,           0.
   3933,   10.6441631,  -23.5981598,           0.
   3934,   20.7245331,  -88.9351883,           0.
   3935,   36.7802963,  -16.3095989,           0.
   3936,   14.1690769,  -13.5811434,           0.
   3937,   32.9085503,  -24.5540619,           0.
   3938,   14.5940151,  -78.3446198,           0.
   3939,   30.7451839,  -13.2989931,           0.
   3940,   36.9920616,  -83.3293152,           0.
   3941,   11.2885685,  -27.2349854,           0.
   3942,    10.270174,  -18.4395332,           0.
   3943,   16.2951012,  -89.5121536,           0.
   3944,    35.102829,  -75.2758026,           0.
   3945,   36.3225784,  -12.0557575,           0.
   3946,   37.6679268,  -88.2636642,           0.
   3947,   9.77022457,  -14.3928156,           0.
   3948,   37.2772102,  -14.6223869,           0.
   3949,   12.0362253,  -13.7625446,           0.
   3950,    12.426177,  -89.7347412,           0.
   3951,   10.8792915,  -87.8315887,           0.
   3952,   10.2923851,  -80.7097931,           0.
   3953,   28.0915222,  -90.0593719,           0.
   3954,   29.4729042,  -25.1379986,           0.
   3955,   18.1800575,  -77.8870773,           0.
   3956,   14.2816095,  -25.9128265,           0.
   3957,   10.1777258,  -88.8007584,           0.
   3958,   36.8657379,  -89.3879929,           0.
   3959,    10.518425,  -12.2168102,           0.
   3960,   37.8221626,  -12.8789892,           0.
   3961,   28.8529758,  -10.8287983,           0.
   3962,   38.7329369,  -81.1003799,           0.
   3963,   22.7323589,  -13.8889036,           0.
   3964,   35.7903214,   -25.175127,           0.
   3965,   24.6738911,  -88.7175217,           0.
   3966,   11.3479376,  -77.7695847,           0.
   3967,   31.0645199,  -23.6952171,           0.
   3968,   16.5713596,  -78.6078796,           0.
   3969,   11.9761753,  -83.1626205,           0.
   3970,   31.2479019,  -88.2990494,           0.
   3971,   18.9456043,  -77.3921661,           0.
   3972,   28.6021328,   -25.516386,           0.
   3973,    18.586895,  -78.6685104,           0.
   3974,   28.7090302,  -24.0080261,           0.
   3975,   15.9505539,   -25.317688,           0.
   3976,   30.8131027,  -71.9138947,           0.
   3977,   33.0816879,  -13.6114559,           0.
   3978,   37.2636032,  -85.3290939,           0.
   3979,   10.8077183,  -17.1756363,           0.
   3980,   14.8294258,   -89.716507,           0.
   3981,   21.4752522,  -78.2953262,           0.
   3982,   26.8531551,  -24.6373158,           0.
   3983,   30.2114143,  -87.1585999,           0.
   3984,   12.6199446,   -82.540596,           0.
   3985,   31.5201225,  -75.1292572,           0.
   3986,   27.4634323,  -77.5144043,           0.
   3987,   29.4513474,  -77.7421722,           0.
   3988,   37.1550369,  -21.7997017,           0.
   3989,   19.1864567,  -13.1474667,           0.
   3990,    20.890213,  -24.7529736,           0.
   3991,   18.0737724,  -25.1399231,           0.
   3992,   12.2865391,  -78.1237106,           0.
   3993,   35.6023064,  -24.1349888,           0.
   3994,   11.8935871,  -78.9104691,           0.
   3995,   25.3611622,  -88.1657562,           0.
   3996,     34.82584,  -25.3370228,           0.
   3997,   30.2834663,  -77.5170746,           0.
   3998,   13.4794722,  -25.4605179,           0.
   3999,   32.9504738,  -77.0980911,           0.
   4000,   27.1701012,  -89.7792435,           0.
   4001,   10.1946573,  -79.7084503,           0.
   4002,   18.3002357,   -89.091217,           0.
   4003,   10.9329033,  -20.3455849,           0.
   4004,   36.9042854,  -81.5365372,           0.
   4005,   28.9156952,  -12.8821955,           0.
   4006,   36.7081757,  -19.1008339,           0.
   4007,   31.8508339,  -87.8196411,           0.
   4008,   12.0269899,  -84.5361023,           0.
   4009,   17.7407207,  -79.0870819,           0.
   4010,   15.7241745,   -79.414917,           0.
   4011,   29.4739189,  -23.8665504,           0.
   4012,   31.8777313,  -22.8326035,           0.
   4013,   23.4560299,  -14.2948046,           0.
   4014,   23.4109554,  -87.9967651,           0.
   4015,   14.7575006,  -79.4255142,           0.
   4016,   32.8098221,  -23.6348534,           0.
   4017,    15.235054,  -25.2120152,           0.
   4018,    18.218214,   -14.283762,           0.
   4019,   36.0579529,  -21.1846943,           0.
   4020,   16.5742531,  -88.3044281,           0.
   4021,   11.5873413,  -19.0169067,           0.
   4022,   36.0257187,  -83.3921356,           0.
   4023,   30.3260555,  -13.8492823,           0.
   4024,   28.3180943,  -87.9313278,           0.
   4025,   12.3390512,  -80.6594391,           0.
   4026,   35.3740692,  -22.2265224,           0.
   4027,   19.9008484,  -15.2764864,           0.
   4028,   35.0386505,   -76.231781,           0.
   4029,   11.0582581,  -24.9915504,           0.
   4030,   21.9446068,  -26.0206318,           0.
   4031,   25.0006409,  -76.3121643,           0.
   4032,    11.592845,   -87.507431,           0.
   4033,   34.8799934,  -87.8142929,           0.
   4034,   12.7669983,  -14.1396494,           0.
   4035,   36.5624733,  -14.2925539,           0.
   4036,   18.9884167,  -22.6377525,           0.
   4037,   28.8941383,  -78.8683701,           0.
   4038,   26.1907482,  -77.0382004,           0.
   4039,   21.4246311,  -25.3611431,           0.
   4040,   27.0894928,  -78.7834167,           0.
   4041,    21.307991,  -23.6682224,           0.
   4042,   37.1949806,  -22.7840977,           0.
   4043,   20.2806835,  -12.9771624,           0.
   4044,   32.2439957,  -75.0633774,           0.
   4045,   29.3239326,  -87.0847321,           0.
   4046,   12.7683764,  -81.3326721,           0.
   4047,   12.6010113,  -79.4136658,           0.
   4048,   26.3373737,  -87.4340973,           0.
   4049,    31.129837,  -77.3373642,           0.
   4050,   11.3517332,  -24.3293953,           0.
   4051,   33.9146996,  -77.1504517,           0.
   4052,   16.5449371,  -13.2414198,           0.
   4053,   35.3900909,  -19.3205967,           0.
   4054,   11.4511833,  -21.5038128,           0.
   4055,   19.0148125,  -88.3702316,           0.
   4056,   32.4888916,  -88.0533066,           0.
   4057,   31.0519371,   -87.132431,           0.
   4058,     13.22225,  -83.1362457,           0.
   4059,   11.9174147,  -85.4114685,           0.
   4060,   16.7699852,  -79.5827103,           0.
   4061,   30.9843063,  -22.7452564,           0.
   4062,   24.9420357,  -13.8551798,           0.
   4063,   22.9403114,  -15.0625763,           0.
   4064,   24.2449284,  -87.6419296,           0.
   4065,   22.7371311,  -88.4790955,           0.
   4066,   14.4981384,   -24.984911,           0.
   4067,   17.2970085,  -14.3192358,           0.
   4068,   34.8406677,  -19.9993343,           0.
   4069,   27.3405724,  -87.6993332,           0.
   4070,   11.9405136,  -80.0233459,           0.
   4071,   34.5540543,  -23.2695198,           0.
   4072,   20.7214394,  -15.3454924,           0.
   4073,   28.9406605,  -13.8651228,           0.
   4074,   35.8525009,  -81.5103149,           0.
   4075,   35.9693527,  -15.0637608,           0.
   4076,   12.9345646,  -15.5474186,           0.
   4077,   34.4737625,  -86.9602356,           0.
   4078,   12.4512768,  -87.0535965,           0.
   4079,   20.1803017,  -23.1728382,           0.
   4080,   28.1562748,  -79.1657715,           0.
   4081,   11.0626564,  -15.0176859,           0.
   4082,   36.4595947,  -87.1692886,           0.
   4083,   35.7732582,  -12.9928026,           0.
   4084,   36.0381279,  -13.7175512,           0.
   4085,   11.9911509,   -14.831583,           0.
   4086,    35.300293,  -86.6687012,           0.
   4087,   12.1835213,  -88.8000031,           0.
   4088,   22.6790371,  -25.5169811,           0.
   4089,   31.6705818,     -14.7486,           0.
   4090,   35.4367485,  -84.5286102,           0.
   4091,   29.7964973,  -79.5563736,           0.
   4092,   18.1293659,  -22.9487133,           0.
   4093,   12.1091423,  -17.6956635,           0.
   4094,   14.4399757,  -88.6342239,           0.
   4095,    29.813715,  -14.6995449,           0.
   4096,   35.9047775,  -82.4877243,           0.
   4097,   17.1686172,  -87.6769714,           0.
   4098,   33.6788902,  -23.4752426,           0.
   4099,   13.8802624,  -79.6736755,           0.
   4100,   36.4909706,  -77.6349564,           0.
   4101,   35.4094315,  -21.5450592,           0.
   4102,   19.0680466,  -15.2662611,           0.
   4103,   13.9766874,  -88.7912903,           0.
   4104,   11.6519556,  -16.8305855,           0.
   4105,   35.9498367,   -85.471756,           0.
   4106,   32.4101563,  -14.1931877,           0.
   4107,    32.019455,   -77.192337,           0.
   4108,   29.3445969,  -23.3006573,           0.
   4109,   18.1719704,  -79.8504639,           0.
   4110,    18.995657,  -79.5068817,           0.
   4111,   28.6887207,  -23.2617264,           0.
   4112,   34.8953323,  -77.2576447,           0.
   4113,   32.6233292,  -87.2542114,           0.
   4114,   33.0556488,  -89.0945663,           0.
   4115,   11.0663519,  -85.5220795,           0.
   4116,   12.5994663,  -85.5197754,           0.
   4117,   35.8016472,  -16.2180996,           0.
   4118,   13.6390285,  -14.6770792,           0.
   4119,   28.4516621,  -79.7585678,           0.
   4120,   18.7657928,  -21.6661167,           0.
   4121,   34.7673607,  -11.5616789,           0.
   4122,   37.6236572,  -87.2338867,           0.
   4123,   10.0984259,  -15.3375425,           0.
   4124,   13.0321131,  -90.4211426,           0.
   4125,   34.7283592,  -14.3287363,           0.
   4126,   12.1362991,  -15.6940022,           0.
   4127,   13.0638781,  -88.2003403,           0.
   4128,   25.1372223,  -77.5693665,           0.
   4129,   22.5736847,  -76.6665878,           0.
   4130,    22.097229,  -24.6643982,           0.
   4131,      24.0098,  -25.5457153,           0.
   4132,   30.5633888,  -79.4138184,           0.
   4133,   17.1927643,  -23.5907459,           0.
   4134,   30.8780155,  -15.2343035,           0.
   4135,   35.0899239,  -83.5800323,           0.
   4136,   12.7397804,  -18.6589813,           0.
   4137,   15.9866533,  -87.6643448,           0.
   4138,   32.6907349,  -22.8357143,           0.
   4139,   15.0207644,  -80.3809662,           0.
   4140,   16.6085796,  -24.4430313,           0.
   4141,   32.9981918,  -78.2192841,           0.
   4142,   22.7716427,  -87.0301361,           0.
   4143,   24.1962967,  -14.8231983,           0.
   4144,   19.8345222,  -79.1104202,           0.
   4145,   27.2029381,  -22.4361553,           0.
   4146,   33.7561607,  -14.4352331,           0.
   4147,   12.4058456,  -16.4907074,           0.
   4148,   13.9135761,  -88.1227036,           0.
   4149,   28.2044754,  -15.0108356,           0.
   4150,   34.8019371,  -80.4691925,           0.
   4151,   13.7779541,  -83.7720642,           0.
   4152,    31.031189,   -86.133194,           0.
   4153,   19.8630943,  -17.1185951,           0.
   4154,    12.560997,  -22.0342293,           0.
   4155,   19.7280426,   -87.677124,           0.
   4156,   14.2495241,  -23.5390205,           0.
   4157,   31.0971432,  -21.7826252,           0.
   4158,   16.3982964,  -80.7150421,           0.
   4159,   35.1012039,  -18.1031876,           0.
   4160,   15.4070253,   -14.148839,           0.
   4161,   24.5340137,  -86.5088425,           0.
   4162,   22.4573116,  -15.7505674,           0.
   4163,   16.3881779,  -14.2768621,           0.
   4164,   34.1697273,  -19.4685249,           0.
   4165,   26.4314194,  -79.2245712,           0.
   4166,   21.1145954,  -22.7957439,           0.
   4167,   26.9099255,  -79.9652634,           0.
   4168,   26.5276051,  -86.3532639,           0.
   4169,   33.5808754,  -87.3564377,           0.
   4170,   11.9187059,  -86.1196594,           0.
   4171,    33.315155,    -86.33461,           0.
   4172,   13.6774158,  -86.0414047,           0.
   4173,   25.4788342,  -14.8569098,           0.
   4174,   22.1288834,  -87.9331207,           0.
   4175,   24.2040234,  -16.2375469,           0.
   4176,   22.7963886,  -85.8869324,           0.
   4177,   27.1886139,  -80.8128662,           0.
   4178,   20.7693176,  -21.9000034,           0.
   4179,   16.3676414,  -15.4032011,           0.
   4180,   33.6000366,  -19.0607758,           0.
   4181,   30.4519463,   -78.478981,           0.
   4182,   22.9652824,  -77.5016632,           0.
   4183,   24.5608978,   -24.693203,           0.
   4184,   16.6223183,  -23.5979424,           0.
   4185,    20.654808,  -78.7005539,           0.
   4186,   27.0115871,  -23.4122658,           0.
   4187,   32.9149971,   -15.028595,           0.
   4188,   34.5890961,  -84.8348389,           0.
   4189,   12.8575754,  -17.1707516,           0.
   4190,   29.0284157,  -14.8555117,           0.
   4191,   27.3713379,  -15.1881876,           0.
   4192,    34.793396,  -81.5424423,           0.
   4193,   12.9179487,  -21.3144073,           0.
   4194,   12.3896437,  -22.9053993,           0.
   4195,   19.1198654,  -86.9201889,           0.
   4196,    20.260458,  -88.3304062,           0.
   4197,   25.8504238,  -78.4674454,           0.
   4198,   22.1595097,  -23.6119289,           0.
   4199,   21.4609642,  -16.3353596,           0.
   4200,   14.5937614,  -15.4909019,           0.
   4201,   35.0551186,  -16.8929768,           0.
   4202,   18.1769753,  -15.3161068,           0.
   4203,   34.8708649,  -21.2162952,           0.
   4204,   27.6750927,  -85.6990585,           0.
   4205,   17.2780838,  -22.7592068,           0.
   4206,   30.6268768,  -80.3145752,           0.
   4207,   25.5574646,  -85.9788284,           0.
   4208,   30.1579762,  -85.3715057,           0.
   4209,   14.4843206,  -83.2121658,           0.
   4210,   19.8296776,  -18.1168098,           0.
   4211,   16.6556072,  -81.6729279,           0.
   4212,   15.4406633,  -81.2437897,           0.
   4213,   30.2965221,  -20.6808739,           0.
   4214,   13.7297916,  -15.5412197,           0.
   4215,    35.112751,  -15.8956594,           0.
   4216,   31.9936504,   -86.025444,           0.
   4217,   14.1682434,  -84.5354767,           0.
   4218,   23.5649414,  -16.7861061,           0.
   4219,   23.6996098,  -85.7502899,           0.
   4220,   32.5719376,  -22.2394791,           0.
   4221,   33.0053558,  -79.2898407,           0.
   4222,   15.2238808,  -23.2729836,           0.
   4223,   33.8668861,  -89.3881607,           0.
   4224,   10.2399511,  -86.4642868,           0.
   4225,   15.7941227,  -86.5323944,           0.
   4226,   13.8786402,  -19.0404091,           0.
   4227,   31.2455463,   -16.089735,           0.
   4228,   33.8292542,  -16.7749081,           0.
   4229,   14.5946112,  -16.4720421,           0.
   4230,   31.3803864,  -80.1745682,           0.
   4231,   30.7914639,  -81.2009659,           0.
   4232,     16.40201,  -21.8413372,           0.
   4233,   22.2798042,  -77.9321747,           0.
   4234,   25.8737469,   -24.238884,           0.
   4235,   22.9371929,  -78.9933548,           0.
   4236,   25.0116348,  -23.8169384,           0.
   4237,   14.4582367,  -14.4928493,           0.
   4238,   35.6075935,   -17.463377,           0.
   4239,    18.180378,  -16.3501186,           0.
   4240,   33.6341438,  -21.3445721,           0.
   4241,   29.3720341,  -86.1396866,           0.
   4242,   26.7700195,  -85.3393936,           0.
   4243,   21.1628685,  -87.6513062,           0.
   4244,   26.5610504,  -15.3819342,           0.
   4245,   13.7671947,  -81.5117645,           0.
   4246,   20.5576153,  -17.8550739,           0.
   4247,   17.4730473,  -80.8260574,           0.
   4248,   15.8850803,  -82.0597382,           0.
   4249,   31.4237022,  -20.7148609,           0.
   4250,   28.8678951,  -21.2663345,           0.
   4251,   30.8831196,  -85.2276611,           0.
   4252,   15.0091934,  -84.0028992,           0.
   4253,   22.7166576,  -16.6148796,           0.
   4254,   24.6182175,  -85.6651077,           0.
   4255,   13.3041573,  -23.2370701,           0.
   4256,   21.0893116,  -79.6725082,           0.
   4257,   26.4681549,  -22.3496323,           0.
   4258,   18.4563103,  -85.9691391,           0.
   4259,   13.3949862,   -20.706377,           0.
   4260,   28.3558674,  -81.4647446,           0.
   4261,   19.5897579,  -21.3986225,           0.
   4262,   33.0001526,  -19.4473133,           0.
   4263,   17.2713528,  -16.4953098,           0.
   4264,   33.7582169,  -81.5402222,           0.
   4265,   29.1979694,  -15.8409672,           0.
   4266,   33.8835335,  -79.3431091,           0.
   4267,    31.354887,  -79.2996902,           0.
   4268,   34.8225975,  -78.3251877,           0.
   4269,   32.5440063,  -16.4476719,           0.
   4270,   33.3601494,  -84.2669754,           0.
   4271,   30.3436069,  -16.5381012,           0.
   4272,   33.6561394,  -82.7476196,           0.
   4273,   14.2122078,  -18.2017288,           0.
   4274,   15.1091051,  -85.9945068,           0.
   4275,   14.5040388,  -20.2427139,           0.
   4276,    17.413311,   -85.581131,           0.
   4277,   32.1695518,   -79.266098,           0.
   4278,   33.7406845,  -85.1584167,           0.
   4279,    14.539484,   -86.606636,           0.
   4280,   15.4896002,  -16.5250111,           0.
   4281,    11.432663,  -23.5732136,           0.
   4282,   21.2395973,  -88.4197845,           0.
   4283,   26.3130875,  -80.8000412,           0.
   4284,   21.6314831,  -21.4764309,           0.
   4285,   22.7343426,  -85.0094223,           0.
   4286,   13.4399195,  -22.3379803,           0.
   4287,   26.6415539,  -21.6536713,           0.
   4288,   20.2584133,  -80.0577698,           0.
   4289,   29.8015366,  -81.5153809,           0.
   4290,   23.9742737,  -79.5009537,           0.
   4291,   24.1772442,  -23.3783855,           0.
   4292,    25.378994,   -22.925045,           0.
   4293,   22.1568489,  -80.0333099,           0.
   4294,   18.2844563,  -17.3394566,           0.
   4295,   32.9396057,  -20.6832657,           0.
   4296,   20.4213467,  -87.0421448,           0.
   4297,   22.0070419,  -83.8227844,           0.
   4298,   28.7082005,  -85.1167297,           0.
   4299,   27.5065632,  -16.1604881,           0.
   4300,   14.5345764,   -81.700386,           0.
   4301,   29.0623398,  -81.1317596,           0.
   4302,   18.6516933,  -20.8247528,           0.
   4303,   33.3610992,  -15.9184971,           0.
   4304,   31.6698055,  -16.9680061,           0.
   4305,   33.0445099,  -83.4925156,           0.
   4306,   13.8684101,  -17.2329998,           0.
   4307,   15.0378504,  -18.4566669,           0.
   4308,   15.6171808,  -85.5832291,           0.
   4309,    32.605011,   -18.681366,           0.
   4310,   16.3823681,   -16.577343,           0.
   4311,   27.3207188,  -81.9398422,           0.
   4312,   22.3655529,  -20.9404984,           0.
   4313,   20.4070911,  -21.0205841,           0.
   4314,   21.9120674,  -85.8104553,           0.
   4315,    29.375145,  -20.2468605,           0.
   4316,   17.5795174,  -81.6788025,           0.
   4317,   32.8953705,  -85.5008011,           0.
   4318,    19.103756,  -17.1265621,           0.
   4319,    28.514452,   -17.041811,           0.
   4320,   32.9499817,  -80.3382568,           0.
   4321,     19.47159,  -85.5960236,           0.
   4322,   14.1449938,  -21.2752876,           0.
   4323,   15.8734274,  -83.4592438,           0.
   4324,   31.2499332,  -84.0184631,           0.
   4325,   31.0501366,  -19.7187119,           0.
   4326,   16.4007721,  -82.7150192,           0.
   4327,    33.037693,  -17.3234959,           0.
   4328,   14.5231161,  -17.3660908,           0.
   4329,   31.9369717,  -81.1453476,           0.
   4330,   24.7409039,  -17.0097561,           0.
   4331,   20.3648434,  -18.9172287,           0.
   4332,   27.0978642,  -84.4095154,           0.
   4333,   18.5788231,  -18.1964645,           0.
   4334,   29.4456978,   -85.310318,           0.
   4335,   28.9453678,  -84.3716736,           0.
   4336,   18.7021389,  -81.8246765,           0.
   4337,   27.9813576,  -20.4655552,           0.
   4338,   18.2367973,  -82.8821564,           0.
   4339,   29.3667259,  -19.0391502,           0.
   4340,   16.8540306,  -83.7347107,           0.
   4341,    24.565897,  -22.5377865,           0.
   4342,   22.8643284,  -80.1243515,           0.
   4343,   20.3517818,  -86.0490646,           0.
   4344,   15.2379007,  -20.5342827,           0.
   4345,   31.3888454,  -82.0172348,           0.
   4346,   16.3329487,  -20.6835175,           0.
   4347,   23.6689243,  -83.1893845,           0.
   4348,   26.7741165,  -17.2476101,           0.
   4349,   25.1563473,  -17.9088726,           0.
   4350,   25.2773571,   -81.211792,           0.
   4351,   25.5839844,  -16.3975525,           0.
   4352,   29.4260082,  -16.8826828,           0.
   4353,    32.787899,  -81.3874512,           0.
   4354,    18.455204,  -84.8109283,           0.
   4355,   15.7570276,  -20.9091377,           0.
   4356,   27.6448784,  -17.1274433,           0.
   4357,   19.3446465,  -20.5886555,           0.
   4358,   28.9218655,  -82.1713409,           0.
   4359,   26.1406727,  -21.2785206,           0.
   4360,   20.6600151,  -81.0146408,           0.
   4361,   21.5774155,   -19.283226,           0.
   4362,    28.271759,   -84.017067,           0.
   4363,   26.2021236,  -83.9401474,           0.
   4364,   19.6392193,  -19.4393635,           0.
   4365,    21.101387,  -85.5836105,           0.
   4366,   30.7091522,  -83.2538986,           0.
   4367,   30.4998035,  -18.8992405,           0.
   4368,   20.7925472,  -19.7327118,           0.
   4369,   27.5371876,  -83.5302277,           0.
   4370,   16.3658619,   -17.955822,           0.
   4371,    31.791647,  -19.2138023,           0.
   4372,   21.5488224,  -84.2544785,           0.
   4373,   24.2517586,  -81.5137939,           0.
   4374,    23.522625,  -20.9722176,           0.
   4375,   24.0341969,  -82.0996094,           0.
   4376,   21.9170685,  -20.1318092,           0.
   4377,   28.7676678,  -83.3441696,           0.
   4378,   19.0363846,  -19.8960934,           0.
   4379,   31.2696857,  -18.3552532,           0.
   4380,   17.7268429,  -18.8286114,           0.
   4381,   16.6509609,   -22.792284,           0.
   4382,   17.6576176,  -83.9144592,           0.
   4383,    24.605732,   -84.384552,           0.
   4384,   22.6731987,  -82.7800598,           0.
   4385,   24.3096199,  -18.3280582,           0.
   4386,   19.7199192,  -81.3653183,           0.
   4387,   26.7165928,  -20.7387829,           0.
   4388,   21.7944889,  -81.8071594,           0.
   4389,   25.4677238,  -20.6825886,           0.
   4390,   22.2302742,  -18.1513538,           0.
   4391,   20.3444519,  -84.4440536,           0.
   4392,    29.918335,  -83.7306519,           0.
   4393,   31.3962307,  -82.9024277,           0.
   4394,   23.2904758,   -22.939333,           0.
   4395,   25.2267647,   -79.201088,           0.
   4396,   16.7479916,  -84.4901657,           0.
   4397,   29.7008381,  -18.0695419,           0.
   4398,   18.3921375,   -83.879425,           0.
   4399,   24.9795322,  -21.6523094,           0.
   4400,   22.6841278,  -81.0244293,           0.
   4401,   25.4717274,  -18.8131123,           0.
   4402,   20.9075012,  -86.3471298,           0.
   4403,   15.7187605,  -18.6701355,           0.
   4404,   32.1429062,  -83.4496078,           0.
   4405,   16.7645473,  -19.1990452,           0.
   4406,   26.1909294,  -20.3646603,           0.
   4407,   20.9497166,  -81.9417038,           0.
   4408,   24.6781788,  -19.0947418,           0.
   4409,   23.5044327,  -81.2392426,           0.
   4410,   24.2093983,  -21.3127327,           0.
   4411,   22.9952641,  -23.7788258,           0.
   4412,   24.4737835,  -78.6304398,           0.
   4413,   25.2691364,  -83.4059067,           0.
   4414,   26.4335651,  -18.6302528,           0.
   4415,   20.9890194,  -83.7900772,           0.
   4416,   19.8811359,  -83.4961624,           0.
   4417,   19.1281357,  -18.7886219,           0.
   4418,   20.5436306,   -83.083786,           0.
   4419,   24.5330544,  -20.3648624,           0.
   4420,   22.6618843,  -81.9459763,           0.
   4421,   26.9796047,  -18.0049877,           0.
   4422,   18.9475307,  -83.0751648,           0.
   4423,    27.488512,  -19.0519619,           0.
   4424,   23.4173489,  -18.8277454,           0.
   4425,   23.1323719,  -17.9283142,           0.
   4426,   2.80454993,  -47.7398262,           0.
   4427,   44.6499939,  -54.7613983,           0.
   4428,   4.92096519,  -40.0917511,           0.
   4429,   42.5338898,  -62.1809807,           0.
   4430,   35.7728653,  -79.4094315,           0.
   4431,   27.2156754,  -14.2045193,           0.
   4432,   42.6086349,  -50.7409973,           0.
   4433,   5.03886843,  -52.1062126,           0.
   4434,   22.9672222,  -21.6441422,           0.
   4435,   25.5418282,  -80.4453735,           0.
   4436,   25.0442657,  -27.4708252,           0.
   4437,   22.6458969,  -74.9490433,           0.
   4438,   15.7770119,  -13.0147123,           0.
   4439,   37.1261787,  -18.2502136,           0.
   4440,   17.2509975,  -24.4157352,           0.
   4441,   18.8622227,  -89.8294678,           0.
   4442,   10.2228584,  -21.6885433,           0.
   4443,   23.2313519,  -75.8017731,           0.
   4444,   24.7876186,  -26.0893192,           0.
   4445,   15.4190435,  -91.3145218,           0.
   4446,   8.57986355,   -17.042469,           0.
   4447,   38.4483643,  -85.2316055,           0.
   4448,   32.9481773,  -11.4004583,           0.
   4449,   2.66176534,  -45.7091446,           0.
   4450,   44.6160278,  -57.0335808,           0.
   4451,   34.8127518,   -79.393486,           0.
   4452,   25.5531464,  -26.6162243,           0.
   4453,   22.4353046,  -75.7768097,           0.
   4454,   22.0227699,  -35.2785912,           0.
   4455,   8.84706879,  -56.6687355,           0.
   4456,   38.7228317,   -45.795433,           0.
   4457,   10.7013502,   -3.2510798,           0.
   4458,  0.592844129,   -22.412899,           0.
   4459,    27.523716,  -3.11463261,           0.
   4460,   46.9192162,  -80.0694427,           0.
   4461,   19.9186153,  -99.4112091,           0.
   4462,  0.562111795,  -49.4862175,           0.
   4463,   46.8969688,  -52.9750633,           0.
   4464,   42.6765213,  -99.3927917,           0.
   4465,   0.66726321,  -72.3170471,           0.
   4466,   46.8350716,  -30.1757565,           0.
   4467,  0.608011484,  -95.1762619,           0.
   4468,   46.8930893,  -7.32578516,           0.
   4469,   8.69738102,  -60.4838943,           0.
   4470,   38.8115997,  -42.1449661,           0.
   4471,   9.40614128,  -59.5307159,           0.
   4472,   38.0482101,  -43.0188866,           0.
   4473,   38.3764915,   -43.805172,           0.
   4474,   9.03426456,  -58.7105637,           0.
   4475,   10.6359463,  -40.9036827,           0.
   4476,   41.6694298,  -98.6179352,           0.
   4477,   1.38328826,  -94.1689682,           0.
   4478,   32.4965515,  -36.9939537,           0.
   4479,   15.0132246,  -65.4669647,           0.
   4480,   33.5022011,   -65.091713,           0.
   4481,   46.1203499,  -8.33403015,           0.
   4482,   1.59862578,  -71.3889694,           0.
   4483,    1.5117861,  -48.7681274,           0.
   4484,   1.70786941,  -44.2999611,           0.
   4485,   1.54890668,  -21.5445404,           0.
   4486,   45.8930168,  -31.0879803,           0.
   4487,   45.9583969,  -53.6766243,           0.
   4488,   45.9269333,  -58.2779045,           0.
   4489,   45.9765205,  -80.9128952,           0.
   4490,   19.0532703,  -98.4656525,           0.
   4491,    36.809063,  -62.4216843,           0.
   4492,   34.4439011,  -64.7101822,           0.
   4493,   31.9784679,  -4.05751896,           0.
   4494,   27.3543968,  -4.02118397,           0.
   4495,   7.99389696,  -62.8473129,           0.
   4496,    39.480526,  -39.7492142,           0.
   4497,   10.3948803,  -64.1180725,           0.
   4498,   37.1145248,  -38.3384552,           0.
   4499,   7.80674696,  -59.6532059,           0.
   4500,   39.7051849,  -43.1147079,           0.
   4501,   6.32574463,  -55.5555992,           0.
   4502,   8.47771931,  -59.0236511,           0.
   4503,   8.83807564,  -41.9657707,           0.
   4504,   38.8850365,  -43.5436554,           0.
   4505,   9.40587234,  -41.1590652,           0.
   4506,   34.8267097,  -37.3152924,           0.
   4507,   12.6544476,  -65.1855316,           0.
   4508,   4.49396944,  -46.0967522,           0.
   4509,   34.9096947,  -5.88955879,           0.
   4510,   31.7118664,  -4.84327269,           0.
   4511,   31.0251713,  -4.86512566,           0.
   4512,   25.5507469,  -4.86926794,           0.
   4513,   17.1680107,  -5.12240791,           0.
   4514,    4.3946166,  -47.3403358,           0.
   4515,   7.44775677,  -63.4717026,           0.
   4516,   40.0289688,  -39.1606102,           0.
   4517,   19.9931221,  -32.8392487,           0.
   4518,   40.3831024,  -56.3320923,           0.
   4519,   40.9867935,  -57.6471634,           0.
   4520,   44.2114792,  -11.8904743,           0.
   4521,   44.0885086,  -36.9654541,           0.
   4522,   38.0878334,  -61.9577293,           0.
   4523,   44.1779099,  -61.8814812,           0.
   4524,   38.1211777,  -96.6865768,           0.
   4525,   3.31699634,  -90.6183701,           0.
   4526,   3.55180573,  -65.4759445,           0.
   4527,   3.32591248,  -40.4307022,           0.
   4528,    42.155468,  -48.0346642,           0.
   4529,   42.8342361,  -47.7036018,           0.
   4530,   4.67595959,  -44.7593918,           0.
   4531,   40.6079979,  -43.3471603,           0.
   4532,    7.1367836,  -59.7100716,           0.
   4533,   6.79067516,  -59.2001534,           0.
   4534,   17.8522072,   -69.626442,           0.
   4535,   18.7189293,  -70.0418243,           0.
   4536,   14.6456652,  -67.5229263,           0.
   4537,   13.9593925,  -67.6259995,           0.
   4538,   27.8203259,   -5.5605917,           0.
   4539,   45.2034035,  -53.4555779,           0.
   4540,   45.1708527,  -52.7210274,           0.
   4541,   2.30727696,  -48.9950485,           0.
   4542,   2.24191928,  -49.7349625,           0.
   4543,   2.59709692,   -35.938633,           0.
   4544,   44.8493881,  -16.5990067,           0.
   4545,   44.9288559,  -41.4609032,           0.
   4546,    44.834362,  -66.5253143,           0.
   4547,   33.4596481,  -97.3827667,           0.
   4548,   2.65174866,  -85.9021912,           0.
   4549,   34.4304962,  -36.0046196,           0.
   4550,    43.778595,  -57.6967926,           0.
   4551,   21.0442677,  -30.3104668,           0.
   4552,   6.46003056,  -62.5076294,           0.
   4553,    2.4758153,  -24.4723835,           0.
   4554,   3.36734557,  -48.0924644,           0.
   4555,   40.9940948,  -40.1377563,           0.
   4556,   45.0749359,  -77.9902267,           0.
   4557,   21.9844074,  -97.5287628,           0.
   4558,   2.36422157,   -53.175354,           0.
   4559,   45.0962029,  -59.0573959,           0.
   4560,   44.7125931,  -49.2080574,           0.
   4561,   2.63715959,  -43.4668732,           0.
   4562,   40.8723831,  -97.9885025,           0.
   4563,   2.01295257,   -93.371727,           0.
   4564,   45.4937172,  -9.13059902,           0.
   4565,   6.48272991,  -42.4875526,           0.
   4566,   10.6327658,  -37.2783661,           0.
   4567,   13.6074533,  -36.7423325,           0.
   4568,   43.7772789,  -95.4862823,           0.
   4569,   43.9535904,  -94.6880569,           0.
   4570,    4.5171566,  -96.2738876,           0.
   4571,   5.31602764,  -96.4505844,           0.
   4572,   24.4405212,  -31.6478977,           0.
   4573,   42.9691467,  -6.32818651,           0.
   4574,   42.1455841,  -6.16235256,           0.
   4575,   34.2276077,  -7.08495665,           0.
   4576,    44.071331,   -46.812603,           0.
   4577,   28.5397797,  -6.37561989,           0.
   4578,   43.7831192,  -54.7237701,           0.
   4579,   6.82615328,  -63.9295616,           0.
   4580,   5.05403519,  -57.1108818,           0.
   4581,   3.72852635,  -55.4616814,           0.
   4582,   43.8805504,  -84.2292404,           0.
   4583,   15.6959105,  -96.3706741,           0.
   4584,     40.62817,  -59.4781609,           0.
   4585,   19.4623299,  -70.6749039,           0.
   4586,   26.3705254,  -5.70859575,           0.
   4587,   20.5416126,  -6.77460909,           0.
   4588,   19.8025665,  -7.25289345,           0.
   4589,   16.1548347,  -5.88065147,           0.
   4590,   15.3287888,  -5.85930347,           0.
   4591,   3.75125241,  -7.93713093,           0.
   4592,   3.62973523,  -18.2066364,           0.
   4593,   40.7232323,   -38.776474,           0.
   4594,   36.4377632,  -66.5150146,           0.
   4595,   8.78441906,  -66.1080017,           0.
   4596,   38.8412399,  -36.3966713,           0.
   4597,    16.745924,  -70.3358688,           0.
   4598,   4.32825899,  -41.0361404,           0.
   4599,   43.1596985,  -61.0690422,           0.
   4600,   43.1991959,  -11.1090231,           0.
   4601,   43.0096474,  -36.3631516,           0.
   4602,   38.9262733,  -95.6329346,           0.
   4603,   4.38178396,  -91.4229355,           0.
   4604,   4.63130951,  -66.1998749,           0.
   4605,   11.7942543,  -36.5985374,           0.
   4606,    44.654377,  -53.3750992,           0.
   4607,   2.93980503,  -49.1742668,           0.
   4608,   44.0657768,  -51.8418808,           0.
   4609,   3.13095093,  -50.5111923,           0.
   4610,   44.3142586,  -50.2433319,           0.
   4611,   5.26234818,  -4.75071096,           0.
   4612,   5.71373272,  -5.39266872,           0.
   4613,   3.22113395,   -52.228405,           0.
   4614,   32.4191399,  -6.29337215,           0.
   4615,   31.5782413,  -5.45646763,           0.
   4616,   8.70279789,  -5.19044542,           0.
   4617,   3.95709372,  -54.5316734,           0.
   4618,   44.1605759,   -7.2545867,           0.
   4619,   42.7699432,  -96.6012497,           0.
   4620,   3.40282845,  -95.2670822,           0.
   4621,   43.6452789,  -53.9927177,           0.
   4622,   43.9876213,  -53.4738846,           0.
   4623,   3.38626242,  -23.6071739,           0.
   4624,   3.85020161,  -29.5697498,           0.
   4625,   4.24469757,   -30.209343,           0.
   4626,   44.1870651,  -78.8171082,           0.
   4627,   21.1104813,  -96.6082077,           0.
   4628,   43.8067513,  -72.8633575,           0.
   4629,   43.2530632,  -72.4637299,           0.
   4630,   27.0820141,  -96.1818542,           0.
   4631,   27.7183895,  -95.7941284,           0.
   4632,   28.4335499,  -7.34075451,           0.
   4633,   4.47578096,   -9.0012579,           0.
   4634,   4.38311338,  -9.77272224,           0.
   4635,   4.75249243,  -12.2620707,           0.
   4636,   4.40844679,  -18.3840542,           0.
   4637,   4.56513071,  -19.1248455,           0.
   4638,   6.91371059,  -41.2318344,           0.
   4639,   15.9936981,  -6.68279886,           0.
   4640,   12.7051401,  -7.31114292,           0.
   4641,    42.570797,  -95.4340591,           0.
   4642,    43.121624,  -83.9966736,           0.
   4643,   43.0509377,  -83.1895828,           0.
   4644,   42.4708786,  -42.5795822,           0.
   4645,    42.694191,   -39.997673,           0.
   4646,   20.9290848,  -7.69414043,           0.
   4647,    20.213747,  -8.10913944,           0.
   4648,   27.1310959,  -6.27548456,           0.
   4649,   43.1815224,  -7.43326712,           0.
   4650,   37.6960678,  -7.28894186,           0.
   4651,   15.0115576,  -71.1294708,           0.
   4652,   4.57600355,  -95.0628281,           0.
   4653,   15.9106236,  -95.5563507,           0.
   4654,   16.6603069,  -95.5104752,           0.
   4655,    5.8940587,  -63.9740448,           0.
   4656,   36.7494354,   -35.044548,           0.
   4657,   39.5355072,  -35.7049332,           0.
   4658,   10.7175503,   -66.910141,           0.
   4659,   8.10207272,  -66.9450302,           0.
   4660,   12.0941849,   -67.226181,           0.
   4661,   43.4259529,  -51.3442039,           0.
   4662,   43.5874214,  -53.3063774,           0.
   4663,   43.2626305,  -53.6215363,           0.
   4664,   42.9461555,  -53.9738426,           0.
   4665,   11.0472479,  -35.4811592,           0.
   4666,   33.4701195,  -7.30417585,           0.
   4667,   16.8379517,  -32.3849869,           0.
   4668,    16.079668,  -32.6684837,           0.
   4669,   3.35848045,  -54.7756538,           0.
   4670,   38.7757568,   -67.873642,           0.
   4671,   4.72608757,  -37.4123344,           0.
   4672,   42.5918808,  -64.9271317,           0.
   4673,   34.9407654,  -95.1517258,           0.
   4674,   42.6550407,  -15.0755348,           0.
   4675,   4.84545135,  -87.4193802,           0.
   4676,    2.6500051,  -60.8471146,           0.
   4677,   42.0002441,  -96.8768921,           0.
   4678,   3.12644076,   -94.497261,           0.
   4679,   44.4106331,  -8.01368809,           0.
   4680,   11.1998978,   -67.107933,           0.
   4681,   3.24150658,  -53.9633293,           0.
   4682,    4.0512886,  -53.8969879,           0.
   4683,   35.3298073,  -34.3206024,           0.
   4684,   5.82348728,  -62.4239197,           0.
   4685,   21.0621605,  -70.4592514,           0.
   4686,   18.6263199,  -72.1835022,           0.
   4687,    32.864399,  -7.40952253,           0.
   4688,   41.7141876,  -96.1214066,           0.
   4689,   3.88522458,  -94.2065048,           0.
   4690,   29.6953297,  -70.6891251,           0.
   4691,   42.5892754,  -39.0633163,           0.
   4692,   44.2476501,  -41.5424538,           0.
   4693,   43.6688499,   -8.2932663,           0.
   4694,   18.0368214,  -7.70352602,           0.
   4695,   22.8459206,  -29.3977776,           0.
   4696,   7.10076046,  -65.7132416,           0.
   4697,   4.88936186,  -62.0613174,           0.
   4698,   11.7617702,   -68.131485,           0.
   4699,   14.9778404,  -32.4896469,           0.
   4700,   40.3466873,  -36.7013512,           0.
   4701,   10.4198132,  -67.5361328,           0.
   4702,   7.52197838,  -39.4593849,           0.
   4703,   7.90071249,  -38.7719955,           0.
   4704,   8.24215412,  -37.9961395,           0.
   4705,   41.0774956,  -60.7425117,           0.
   4706,   44.1308212,  -67.4189377,           0.
   4707,   32.5758781,  -96.6991501,           0.
   4708,   3.36334777,  -84.9643326,           0.
   4709,   44.1375504,  -17.5368423,           0.
   4710,   3.27164626,  -35.0588417,           0.
   4711,   43.3639603,  -41.8744011,           0.
   4712,   6.75963211,  -5.97560453,           0.
   4713,    43.457695,  -70.1316299,           0.
   4714,   29.9081478,  -95.9452515,           0.
   4715,   22.0597496,  -95.6034241,           0.
   4716,   22.9666939,  -95.5258636,           0.
   4717,   27.3563118,  -95.3856735,           0.
   4718,    27.487236,  -94.8712921,           0.
   4719,   3.15836191,  -70.5424805,           0.
   4720,   43.2729416,  -77.8638992,           0.
   4721,   43.2067375,  -76.9923706,           0.
   4722,   42.6982613,  -73.2780228,           0.
   4723,   41.9819527,  -72.5291977,           0.
   4724,   15.3264771,   -7.1449399,           0.
   4725,   14.9171391,  -7.44457245,           0.
   4726,   4.04057646,  -32.3991127,           0.
   4727,   4.33714294,  -24.5286407,           0.
   4728,   4.43544817,  -25.4064312,           0.
   4729,   44.2618675,  -31.8723164,           0.
   4730,   4.67254925,  -29.8434296,           0.
   4731,   5.23268032,  -29.9857368,           0.
   4732,   40.1765022,  -66.4343109,           0.
   4733,    40.846756,  -88.8013382,           0.
   4734,   10.8491631,   -93.032959,           0.
   4735,   15.0133896,  -71.9690704,           0.
   4736,   14.1953115,  -72.1739273,           0.
   4737,   32.2074509,  -69.9621429,           0.
   4738,   21.9931698,   -8.2682848,           0.
   4739,   20.6067371,  -8.98741531,           0.
   4740,   19.8704147,  -9.43009281,           0.
   4741,   5.31367159,   -9.2371521,           0.
   4742,   42.4089966,  -7.81513977,           0.
   4743,    36.037468,  -8.50592327,           0.
   4744,   19.1627445,  -29.5956993,           0.
   4745,   20.4290905,  -28.3894291,           0.
   4746,   6.07370138,  -66.7372284,           0.
   4747,   21.1877308,  -71.4242172,           0.
   4748,   11.5821972,  -69.4828262,           0.
   4749,   28.4131985,  -8.25522804,           0.
   4750,   27.6433296,  -8.54262447,           0.
   4751,   5.76454115,  -17.6212082,           0.
   4752,   5.27480841,  -17.6439304,           0.
   4753,   5.85807705,  -89.2126007,           0.
   4754,     37.08918,  -68.3785477,           0.
   4755,   36.4270782,  -68.2137299,           0.
   4756,   39.3752975,  -68.9834976,           0.
   4757,   36.7647209,  -94.0899429,           0.
   4758,   15.0794401,  -93.9911194,           0.
   4759,   15.1642818,  -94.5403976,           0.
   4760,   41.1506271,  -84.9174423,           0.
   4761,   41.8709831,  -84.6674347,           0.
   4762,   41.6244621,  -13.2614584,           0.
   4763,   29.7653084,  -30.0468597,           0.
   4764,   31.9144135,  -7.33261251,           0.
   4765,   24.0642872,  -29.1060009,           0.
   4766,   17.6006432,  -72.5527725,           0.
   4767,   5.11010504,  -18.0232162,           0.
   4768,   41.6093102,  -84.1840057,           0.
   4769,   15.6028166,  -94.6849594,           0.
   4770,    6.0465169,  -5.93929863,           0.
   4771,   35.7995262,  -33.7697792,           0.
   4772,   40.5034065,  -62.4976273,           0.
   4773,   5.22204256,   -67.750267,           0.
   4774,   6.45796776,  -67.1420517,           0.
   4775,   28.6938896,  -72.1874924,           0.
   4776,   18.9869099,  -73.4120941,           0.
   4777,   30.3055439,  -71.3961792,           0.
   4778,   23.2584801,  -7.53236771,           0.
   4779,   4.92647123,  -18.4036999,           0.
   4780,   15.7387362,   -7.3514123,           0.
   4781,   15.3955631,  -7.99418545,           0.
   4782,   6.38123941,  -18.5704842,           0.
   4783,    15.997612,  -94.9377441,           0.
   4784,   41.8991432,  -83.7893677,           0.
   4785,   4.53494358,  -29.3375187,           0.
   4786,   26.8557281,  -95.5298538,           0.
   4787,    36.346302,  -68.8175125,           0.
   4788,   35.8516541,    -68.96138,           0.
   4789,   7.03633642,  -39.0533485,           0.
   4790,   7.41119909,  -37.5886421,           0.
   4791,   34.0862007,  -69.9296799,           0.
   4792,    36.574501,    -33.20755,           0.
   4793,   41.3350105,  -83.4224854,           0.
   4794,    16.920063,  -93.4115524,           0.
   4795,   40.0906181,  -89.2951813,           0.
   4796,   10.1529694,  -92.4383698,           0.
   4797,   40.2860298,  -8.90001965,           0.
   4798,   19.5153141,  -94.7170258,           0.
   4799,   20.3508129,  -94.7144852,           0.
   4800,   5.97577286,  -10.2310524,           0.
   4801,   14.4878416,  -72.9488831,           0.
   4802,    13.799222,  -73.4124146,           0.
   4803,   12.8317022,  -92.1657562,           0.
   4804,   13.6996193,  -91.8764267,           0.
   4805,   42.3010559,  -80.1658554,           0.
   4806,   42.3496971,  -79.3760223,           0.
   4807,   21.7214394,  -9.45829296,           0.
   4808,     17.35742,  -29.9169579,           0.
   4809,   19.2378292,  -28.2816296,           0.
   4810,   10.9079676,  -9.38750172,           0.
   4811,    6.6794219,  -36.4367065,           0.
   4812,   16.6429977,  -73.0856857,           0.
   4813,   18.5315018,  -74.1244507,           0.
   4814,   24.6969547,   -71.737999,           0.
   4815,   40.0237045,  -69.9583664,           0.
   4816,   26.9083633,  -71.9690475,           0.
   4817,   7.75752354,  -92.3282776,           0.
   4818,    39.937439,  -92.5357056,           0.
   4819,   20.2730427,  -73.1311722,           0.
   4820,   28.5031681,  -28.5746613,           0.
   4821,   30.7501793,  -29.3318481,           0.
   4822,   40.3368416,   -9.8100605,           0.
   4823,   31.7319298,  -8.42855453,           0.
   4824,   30.7315445,  -10.0555382,           0.
   4825,   29.6411037,  -9.19122219,           0.
   4826,   40.7082481,  -83.2146225,           0.
   4827,   7.18038559,  -38.4233208,           0.
   4828,    34.767662,  -70.6493454,           0.
   4829,   4.42993212,  -82.7777405,           0.
   4830,   43.1204033,  -69.3992004,           0.
   4831,   30.6481915,   -95.635437,           0.
   4832,   16.6783772,  -92.5449448,           0.
   4833,    11.674264,  -32.9876747,           0.
   4834,   28.8265839,  -73.5692215,           0.
   4835,   40.9978752,  -91.4161606,           0.
   4836,   43.0665398,  -19.7291679,           0.
   4837,   4.32981968,  -33.1360703,           0.
   4838,   21.6640224,  -27.2025928,           0.
   4839,   17.8738308,  -8.65680408,           0.
   4840,   6.90659189,  -7.57912159,           0.
   4841,   22.5560837,  -27.2740116,           0.
   4842,   6.36104298,  -68.3294983,           0.
   4843,   9.05660057,  -68.9931946,           0.
   4844,   31.3434715,  -71.6922302,           0.
   4845,   28.7315674,  -9.83079624,           0.
   4846,   23.5878201,  -8.30361843,           0.
   4847,   23.3916473,   -8.7880888,           0.
   4848,   43.1551285,  -31.9078121,           0.
   4849,   4.28730059,  -70.3372726,           0.
   4850,   41.4933205,  -78.4239502,           0.
   4851,   32.1657906,  -12.0121603,           0.
   4852,   19.1912823,  -74.7129745,           0.
   4853,   35.6070633,  -70.5195084,           0.
   4854,   32.8062248,  -71.5235977,           0.
   4855,   22.4691792,  -72.2120819,           0.
   4856,   42.7501488,  -32.6668587,           0.
   4857,   8.06120491,  -8.93342113,           0.
   4858,   10.1159077,  -91.2793655,           0.
   4859,   10.6669359,   -90.730011,           0.
   4860,   11.8277349,  -90.6504135,           0.
   4861,   40.2443657,  -91.5620041,           0.
   4862,   4.21746016,  -69.5785904,           0.
   4863,   29.3330994,  -9.78158569,           0.
   4864,   42.1681862,  -19.5039902,           0.
   4865,   39.3756599,  -89.7600784,           0.
   4866,   38.8985367,  -89.2248383,           0.
   4867,    14.795785,  -73.5134048,           0.
   4868,   5.33022165,  -83.0094681,           0.
   4869,   40.0257912,  -90.9455795,           0.
   4870,   8.51505947,  -93.8230362,           0.
   4871,   21.5356026,  -10.7633038,           0.
   4872,   19.8746986,  -11.8057585,           0.
   4873,   7.13615799,  -33.5660439,           0.
   4874,   18.5837975,  -75.3787994,           0.
   4875,   17.4486027,  -74.2939987,           0.
   4876,   9.74218941,  -70.0159683,           0.
   4877,   27.1268864,  -73.3172989,           0.
   4878,   29.5737858,  -28.0553856,           0.
   4879,   12.5384045,  -9.89860439,           0.
   4880,   20.0980263,  -26.4887829,           0.
   4881,   15.8488693,  -29.8939228,           0.
   4882,   39.8048363,  -15.1203842,           0.
   4883,   8.31899834,  -18.1577415,           0.
   4884,   39.8455238,  -70.5693588,           0.
   4885,   39.3008308,  -70.6922302,           0.
   4886,   37.1454277,  -70.2608643,           0.
   4887,   23.7018509,  -72.4614716,           0.
   4888,   34.9088707,    -92.10112,           0.
   4889,   7.73309565,  -87.4728012,           0.
   4890,   11.7541866,  -32.0594025,           0.
   4891,   27.5108662,  -26.8750496,           0.
   4892,   30.0132465,  -93.1251373,           0.
   4893,   15.0993843,  -29.9093285,           0.
   4894,    15.471117,  -90.5071869,           0.
   4895,   5.58479977,  -68.3111877,           0.
   4896,   12.7151289,  -75.0153732,           0.
   4897,   7.33881903,  -32.8666153,           0.
   4898,   5.87276316,  -22.4484673,           0.
   4899,   5.92086267,  -23.6792412,           0.
   4900,   9.59205532,  -10.8100166,           0.
   4901,   7.40716219,  -12.0576429,           0.
   4902,   30.5563107,  -27.4411755,           0.
   4903,   38.6658401,  -10.9712009,           0.
   4904,   24.1907864,  -8.66355515,           0.
   4905,   39.5580711,  -71.4223328,           0.
   4906,   38.9591827,  -71.5442276,           0.
   4907,   15.0854998,  -74.4038773,           0.
   4908,   36.2609596,    -11.20959,           0.
   4909,   17.6069508,   -10.864975,           0.
   4910,   16.4782257,  -11.1239185,           0.
   4911,   32.6134758,   -12.807435,           0.
   4912,    39.017231,  -90.7173538,           0.
   4913,   36.9900665,  -87.7793884,           0.
   4914,   40.6472626,  -78.2246323,           0.
   4915,   40.8001442,  -77.3994598,           0.
   4916,   19.1643238,  -76.0682983,           0.
   4917,   25.3556919,  -25.1877384,           0.
   4918,   4.68832016,  -69.2204437,           0.
   4919,   24.0679474,  -9.70134544,           0.
   4920,   11.4030275,  -31.5482159,           0.
   4921,   12.5704737,  -29.6258869,           0.
   4922,   42.3175201,  -20.0885906,           0.
   4923,   5.18318176,  -82.4303055,           0.
   4924,   37.5038147,  -71.7964554,           0.
   4925,   34.1510391,  -71.7977753,           0.
   4926,   37.6817322,  -84.8125992,           0.
   4927,   37.9690666,  -83.4354172,           0.
   4928,   10.0782757,  -90.1124954,           0.
   4929,   9.06219769,   -91.295433,           0.
   4930,   31.9199162,  -13.4047689,           0.
   4931,   16.8772812,  -74.7921143,           0.
   4932,   29.3219795,  -92.7490082,           0.
   4933,   29.5434933,   -92.194931,           0.
   4934,   21.2404346,  -92.7375412,           0.
   4935,   17.6646996,  -27.0568275,           0.
   4936,   20.2407551,  -25.2440338,           0.
   4937,   10.6944036,  -89.5558548,           0.
   4938,   28.6389542,  -26.6127319,           0.
   4939,    6.1784668,  -70.1883087,           0.
   4940,   7.43126822,  -73.3514481,           0.
   4941,   8.59606361,  -10.4267788,           0.
   4942,    37.866745,  -29.7727394,           0.
   4943,   22.7567978,   -73.046669,           0.
   4944,   37.5155792,  -86.2544556,           0.
   4945,    31.081871,  -90.5561218,           0.
   4946,   13.6658907,  -29.4610405,           0.
   4947,   14.5403328,  -11.2713079,           0.
   4948,   37.9832916,  -18.5538406,           0.
   4949,   17.0606308,  -11.5113506,           0.
   4950,   38.0051384,  -80.8611221,           0.
   4951,   13.4381781,  -75.4554901,           0.
   4952,    37.147541,  -88.8434601,           0.
   4953,   42.2123909,  -21.2004738,           0.
   4954,    36.859726,  -85.8351288,           0.
   4955,   5.28754282,  -81.3388443,           0.
   4956,   16.8954258,  -27.2390575,           0.
   4957,   29.6801777,  -11.7936354,           0.
   4958,   8.33902264,  -89.4825516,           0.
   4959,   13.9467506,  -28.9283428,           0.
   4960,   6.53077412,  -23.6189022,           0.
   4961,   23.6111565,  -10.7540417,           0.
   4962,   38.2659607,  -91.0280838,           0.
   4963,    37.731205,  -90.3015366,           0.
   4964,    37.208374,  -89.8702469,           0.
   4965,   35.7156372,  -87.5481949,           0.
   4966,   23.8933544,  -74.1173553,           0.
   4967,   34.8314857,  -72.5599747,           0.
   4968,   7.77226114,  -10.5404787,           0.
   4969,   35.6317902,  -12.1951914,           0.
   4970,   34.9691696,  -12.4089813,           0.
   4971,   33.6714439,  -13.0553493,           0.
   4972,   22.3624668,  -26.7023239,           0.
   4973,   40.6578865,  -30.9459305,           0.
   4974,   11.6805019,  -89.6635818,           0.
   4975,   11.4120064,  -89.1145172,           0.
   4976,   16.8392811,  -75.9397888,           0.
   4977,   16.7394428,  -26.2544422,           0.
   4978,   19.1377773,  -14.2280931,           0.
   4979,   13.0000362,  -76.3069229,           0.
   4980,   8.55120373,  -26.1468182,           0.
   4981,    11.336689,  -29.8500996,           0.
   4982,   12.4846764,  -28.3793983,           0.
   4983,   14.7744007,  -76.2689056,           0.
   4984,   8.90293789,  -88.9330902,           0.
   4985,   14.3101826,  -89.3515167,           0.
   4986,   29.5041656,  -26.4758129,           0.
   4987,   18.9666615,  -25.0331364,           0.
   4988,   18.6933002,  -25.8233242,           0.
   4989,   20.5077171,   -24.007555,           0.
   4990,   36.6603355,  -86.3188553,           0.
   4991,   10.1676893,  -84.8511734,           0.
   4992,   24.3772964,  -11.8724375,           0.
   4993,   17.5062656,  -11.8178654,           0.
   4994,   38.2189178,  -90.5274353,           0.
   4995,   37.6578064,  -79.9128647,           0.
   4996,   6.18439674,  -72.3184814,           0.
   4997,   15.9670038,  -26.2571907,           0.
   4998,   23.3212471,  -24.9498882,           0.
   4999,   23.7893772,  -24.1965885,           0.
   5000,    24.724535,  -75.3084717,           0.
   5001,   37.0062599,  -74.9693527,           0.
   5002,   8.42657852,  -71.7796707,           0.
   5003,   22.2831802,  -90.7801056,           0.
   5004,   23.0775337,  -90.8175278,           0.
   5005,   23.8638115,  -91.6448975,           0.
   5006,   16.7539024,  -12.3129377,           0.
   5007,   15.7870607,   -75.984726,           0.
   5008,   30.7224293,  -25.8374786,           0.
   5009,   10.4510117,  -29.3856735,           0.
   5010,   8.56019783,   -22.827877,           0.
   5011,   17.7509079,  -88.3556747,           0.
   5012,   12.1180973,  -11.8392887,           0.
   5013,   15.0013599,  -89.2286453,           0.
   5014,   15.4269876,   -89.088913,           0.
   5015,   15.9754629,  -88.7828293,           0.
   5016,   35.7394524,  -73.6320267,           0.
   5017,   32.9125862,  -89.9463272,           0.
   5018,   30.0366478,  -25.8558292,           0.
   5019,   12.2343216,  -20.7924271,           0.
   5020,   36.3902206,  -12.8128643,           0.
   5021,   35.1853294,  -13.2427807,           0.
   5022,   34.0251579,  -13.6363707,           0.
   5023,   34.3715782,  -74.2179413,           0.
   5024,   34.1574631,  -75.0865097,           0.
   5025,   36.3249207,  -17.8944054,           0.
   5026,   12.5208969,  -27.0832634,           0.
   5027,   18.4236851,  -87.6283035,           0.
   5028,   35.5985603,  -89.4962158,           0.
   5029,   35.0809288,  -88.8299484,           0.
   5030,   15.0814886,  -77.3937683,           0.
   5031,   21.7213192,   -14.105917,           0.
   5032,   21.3607121,  -14.6154261,           0.
   5033,    23.348402,  -76.5016403,           0.
   5034,   13.6648731,  -19.9110928,           0.
   5035,   10.9370661,   -84.224556,           0.
   5036,   11.2909698,  -86.9087982,           0.
   5037,   11.8488321,  -88.1513062,           0.
   5038,   21.8619576,  -89.7469482,           0.
   5039,   12.6155424,  -77.2331467,           0.
   5040,   8.53443336,  -80.6978226,           0.
   5041,   12.0136747,  -81.8907394,           0.
   5042,   16.6541157,  -25.3249092,           0.
   5043,    38.940094,  -21.8545265,           0.
   5044,   34.6999359,  -24.3011532,           0.
   5045,   30.2386703,  -88.2346954,           0.
   5046,   10.6207523,  -27.8991756,           0.
   5047,   26.3356533,  -14.4521551,           0.
   5048,   35.5133514,  -20.5553379,           0.
   5049,   27.8650913,  -23.3578644,           0.
   5050,   24.8374481,   -15.564106,           0.
   5051,   11.4213362,  -83.7803574,           0.
   5052,   33.2802162,  -88.2912674,           0.
   5053,   35.8847008,  -18.6192398,           0.
   5054,   14.8173752,  -13.4589195,           0.
   5055,   37.5098534,   -24.547039,           0.
   5056,   34.2114639,  -87.9542923,           0.
   5057,   12.4761705,  -87.8069458,           0.
   5058,   24.1504478,   -76.440033,           0.
   5059,   23.1451645,  -89.9686127,           0.
   5060,   24.6164494,  -90.6610336,           0.
   5061,   17.9303951,   -24.285759,           0.
   5062,   36.2414436,  -84.2092514,           0.
   5063,   12.7924347,  -20.3983002,           0.
   5064,   39.3174248,  -77.1376038,           0.
   5065,   25.3768063,  -90.4610062,           0.
   5066,   8.41850471,  -75.9875565,           0.
   5067,   11.8991137,  -86.6776199,           0.
   5068,   15.0894175,  -88.5772095,           0.
   5069,    15.499815,  -88.1668167,           0.
   5070,   14.1306038,  -77.6209564,           0.
   5071,    38.247364,  -76.2048111,           0.
   5072,   41.1726494,  -23.7448196,           0.
   5073,   34.9810753,  -85.7563019,           0.
   5074,   27.2470551,  -88.7456055,           0.
   5075,   8.64052582,  -23.9372253,           0.
   5076,   36.4558868,  -13.3945093,           0.
   5077,   24.1149311,  -77.3391571,           0.
   5078,    16.681076,  -77.0381775,           0.
   5079,   15.8403769,  -76.8879318,           0.
   5080,   15.9504948,  -24.3878937,           0.
   5081,   9.86035061,  -25.7053242,           0.
   5082,   28.9825821,  -25.0737514,           0.
   5083,    30.094389,  -25.1656647,           0.
   5084,   22.2963448,  -14.6139116,           0.
   5085,   12.9861498,  -16.1822929,           0.
   5086,   22.6101074,  -89.3624725,           0.
   5087,   7.64858007,  -79.1682053,           0.
   5088,   6.56574678,  -79.0830994,           0.
   5089,   9.43270111,  -79.8720779,           0.
   5090,   10.9696751,   -79.578598,           0.
   5091,   40.0001869,  -22.8877163,           0.
   5092,   40.1725922,  -23.4271164,           0.
   5093,   38.0419464,  -24.2040691,           0.
   5094,   39.4653435,  -24.7177238,           0.
   5095,   30.5685654,  -14.4528065,           0.
   5096,   19.8696136,  -16.2184944,           0.
   5097,   27.9834995,  -22.4787388,           0.
   5098,   28.8523178,  -22.4246616,           0.
   5099,   12.2323217,  -23.7883549,           0.
   5100,   34.2307472,     -20.6847,           0.
   5101,    13.266324,  -81.9865036,           0.
   5102,   14.1343594,  -87.3583298,           0.
   5103,   12.5883522,  -83.7573318,           0.
   5104,   12.3469744,  -25.8079605,           0.
   5105,   34.6014595,  -18.7749977,           0.
   5106,   35.4555054,  -23.1348076,           0.
   5107,   15.6990376,  -78.5266876,           0.
   5108,   28.4159794,  -86.9200363,           0.
   5109,   31.2726269,  -78.3397751,           0.
   5110,   14.8070717,  -19.3567371,           0.
   5111,   14.5734243,  -88.2325134,           0.
   5112,   31.8311539,  -87.0696564,           0.
   5113,   20.6747284,  -16.2492905,           0.
   5114,   12.7305832,  -24.9984932,           0.
   5115,   13.7901125,  -24.5441704,           0.
   5116,   40.3556213,  -24.1491528,           0.
   5117,   38.7242851,   -23.602602,           0.
   5118,    14.718894,  -24.2787285,           0.
   5119,   16.5022469,  -87.0732651,           0.
   5120,   17.0128078,  -86.3721848,           0.
   5121,   36.0266342,  -16.9484844,           0.
   5122,   10.8148088,  -24.1769943,           0.
   5123,   25.1245861,  -89.8217239,           0.
   5124,   30.6298618,  -25.2499676,           0.
   5125,   28.8336582,   -24.614336,           0.
   5126,   15.2948704,   -87.112793,           0.
   5127,   23.4678478,  -77.1186829,           0.
   5128,   27.5340881,  -79.5935898,           0.
   5129,    35.734951,  -78.3939133,           0.
   5130,   34.9918556,  -15.1868267,           0.
   5131,   18.4617233,  -80.7350082,           0.
   5132,   23.0963097,  -16.1742859,           0.
   5133,   22.1715469,  -16.4920559,           0.
   5134,     23.09091,  -89.1783524,           0.
   5135,   35.8058548,  -77.4064789,           0.
   5136,    35.467144,  -14.0865908,           0.
   5137,   12.8218746,  -14.8012848,           0.
   5138,   31.6658421,  -84.9534073,           0.
   5139,   20.6225071,   -17.127224,           0.
   5140,   28.0403328,  -21.6996155,           0.
   5141,    26.619875,  -16.3122635,           0.
   5142,    17.196413,  -21.7308426,           0.
   5143,   30.2125111,  -23.7054615,           0.
   5144,   29.5180397,  -24.5019474,           0.
   5145,   34.3881569,  -17.5041733,           0.
   5146,   14.9447794,  -21.4117584,           0.
   5147,   12.0101824,  -24.6116276,           0.
   5148,   10.6809044,  -25.5897141,           0.
   5149,   29.0603447,  -79.6810913,           0.
   5150,   34.5375481,  -16.2765751,           0.
   5151,   28.5385647,  -85.9759445,           0.
   5152,    13.105094,  -80.1260071,           0.
   5153,   40.6297073,  -24.6929245,           0.
   5154,   22.9924908,  -20.4293365,           0.
   5155,   21.3743687,  -17.2601528,           0.
   5156,   16.2450676,  -85.9119186,           0.
   5157,    16.514679,  -85.2171326,           0.
   5158,   40.5767899,  -26.1956158,           0.
   5159,   15.9886751,  -23.5475044,           0.
   5160,   33.4670105,  -22.5884056,           0.
   5161,   26.3867645,   -80.181839,           0.
   5162,   29.8935757,  -22.7123413,           0.
   5163,   12.6973066,  -86.1680222,           0.
   5164,   13.1647997,  -84.1643448,           0.
   5165,   23.8684273,  -20.4278374,           0.
   5166,   20.1401062,  -82.2464371,           0.
   5167,    14.258234,  -80.6298218,           0.
   5168,   29.0438251,  -80.4494095,           0.
   5169,   19.1444492,  -83.7885208,           0.
   5170,   15.6428108,  -21.5805988,           0.
   5171,   19.1726971,  -17.8143482,           0.
   5172,   21.2221794,  -18.3192139,           0.
   5173,   30.5600796,  -84.4168015,           0.
   5174,   15.4512625,  -22.1730156,           0.
   5175,   17.1406231,  -20.4114971,           0.
   5176,    17.961216,  -20.7713509,           0.
   5177,   22.8932877,  -17.1717224,           0.
   5178,   30.4197388,  -19.9899693,           0.
   5179,   32.3352394,  -21.2974014,           0.
   5180,   24.0574093,  -19.5361462,           0.
   5181,   20.3112793,  -85.4104767,           0.
   5182,   33.0239639,  -21.8561211,           0.
   5183,   28.5430794,  -19.3816757,           0.
   5184,   16.8236809,  -82.2674332,           0.
   5185,   24.8022289,  -79.9798965,           0.
   5186,   24.5070534,  -80.7697906,           0.
   5187,   16.1522751,   -22.934864,           0.
   5188,   15.8030167,  -22.5583057,           0.
   5189,   27.6967773,   -18.106678,           0.
   5190,   16.0452042,  -84.2802353,           0.
   5191,   14.2135382,  -22.3770447,           0.
   5192,   14.5939293,  -85.3334885,           0.
   5193,   17.0870743,  -83.0573578,           0.
   5194,   17.6574688,  -83.2917099,           0.
   5195,   29.5933895,  -84.5487289,           0.
   5196,   26.3245773,  -19.6678829,           0.
   5197,   24.9488373,  -19.7215748,           0.
   5198,   22.4180164,  -18.9828167,           0.
   5199,   18.5285072,  -19.3525124,           0.
   5200,   18.1702747,  -20.0378571,           0.
   5201,   21.9086685,  -82.6011276,           0.
   5202,   21.9812794,  -85.0702133,           0.
   5203,   31.3803196,  -80.8600616,           0.
   5204,   26.7118492,  -82.9822311,           0.
   5205,   25.7998791,  -82.4992676,           0.
   5206,   23.5427513,  -19.9672089,           0.
   5207,    18.608223,  -20.2384758,           0.
   5208,   23.1853848,  -19.5280247,           0.
   5209,   21.5298233,  -83.3715973,           0.
   5210,   24.9670315,  -81.9755173,           0.
   5211,   24.4803181,  -82.6974716,           0.
   5212,   23.0729828,  -83.8946381,           0.
   5213,    22.442503,   -83.382103,           0.
   5214,   22.4739685,  -84.3158035,           0.
   5215,   21.9467945,  -83.1075668,           0.
   5216,   22.0080585,  -84.5583344,           0.
   5217,   29.1973572,  -83.8093414,           0.
   5218,   29.4734001,  -82.8740921,           0.
   5219,   22.1053047,  -36.3404388,           1.
   5220,   19.1684856,  -36.9668045,           1.
   5221,   16.4152794,  -38.1655884,           1.
   5222,   13.9560223,   -39.888752,           1.
   5223,   11.8892746,   -42.067234,           1.
   5224,   10.2978649,  -44.6137314,           1.
   5225,   9.24557114,  -47.4261856,           1.
   5226,   8.86532307,  -49.3935547,           1.
   5227,   8.79380894,  -52.3955765,           1.
   5228,    9.3216877,  -55.3516846,           1.
   5229,    10.427804,  -58.1434097,           1.
   5230,   12.0678291,  -60.6588745,           1.
   5231,   14.1760359,  -62.7972603,           1.
   5232,   16.6679344,  -64.4728699,           1.
   5233,   19.4436569,  -65.6185532,           1.
   5234,    22.391964,  -66.1884003,           1.
   5235,   25.3946953,  -66.1595612,           1.
   5236,   28.3315144,  -65.5331955,           1.
   5237,   31.0847206,  -64.3344116,           1.
   5238,   33.5439796,   -62.611248,           1.
   5239,   35.6107254,   -60.432766,           1.
   5240,   37.2021332,  -57.8862686,           1.
   5241,   38.2544289,  -55.0738144,           1.
   5242,   38.6346779,  -53.1064453,           1.
   5243,    38.706192,  -50.1044235,           1.
   5244,   38.1783104,  -47.1483154,           1.
   5245,    37.072197,  -44.3565903,           1.
   5246,   35.4321709,  -41.8411255,           1.
   5247,   33.3239632,  -39.7027397,           1.
   5248,   30.8320656,  -38.0271301,           1.
   5249,   28.0563431,   -36.881443,           1.
   5250,    25.108036,  -36.3116035,           1.
   5251,        46.75,        -1.25,           1.
   5252,        44.75,        -1.25,           1.
   5253,        42.75,        -1.25,           1.
   5254,        40.75,        -1.25,           1.
   5255,        38.75,        -1.25,           1.
   5256,        36.75,        -1.25,           1.
   5257,        33.75,        -1.25,           1.
   5258,        31.75,        -1.25,           1.
   5259,        29.75,        -1.25,           1.
   5260,        27.75,        -1.25,           1.
   5261,        25.75,        -1.25,           1.
   5262,        23.75,        -1.25,           1.
   5263,        21.75,        -1.25,           1.
   5264,        19.75,        -1.25,           1.
   5265,        17.75,        -1.25,           1.
   5266,        15.75,        -1.25,           1.
   5267,        13.75,        -1.25,           1.
   5268,        11.75,        -1.25,           1.
   5269,         8.75,        -1.25,           1.
   5270,         6.75,        -1.25,           1.
   5271,         4.75,        -1.25,           1.
   5272,         2.75,        -1.25,           1.
   5273,         0.75,        -1.25,           1.
   5274,        48.75,        -1.25,           1.
   5275,        -1.25,        -1.25,           1.
   5276,        48.75,       -99.25,           1.
   5277,        48.75,       -97.25,           1.
   5278,        48.75,       -95.25,           1.
   5279,        48.75,       -93.25,           1.
   5280,        48.75,       -91.25,           1.
   5281,        48.75,       -89.25,           1.
   5282,        48.75,       -86.25,           1.
   5283,        48.75,       -84.25,           1.
   5284,        48.75,       -82.25,           1.
   5285,        48.75,       -80.25,           1.
   5286,        48.75,       -78.25,           1.
   5287,        48.75,       -76.25,           1.
   5288,        48.75,       -74.25,           1.
   5289,        48.75,       -72.25,           1.
   5290,        48.75,       -70.25,           1.
   5291,        48.75,       -68.25,           1.
   5292,        48.75,       -66.25,           1.
   5293,        48.75,       -64.25,           1.
   5294,        48.75,       -61.25,           1.
   5295,        48.75,       -59.25,           1.
   5296,        48.75,       -57.25,           1.
   5297,        48.75,       -55.25,           1.
   5298,        48.75,       -53.25,           1.
   5299,        48.75,       -51.25,           1.
   5300,        48.75,       -49.25,           1.
   5301,        48.75,       -47.25,           1.
   5302,        48.75,       -45.25,           1.
   5303,        48.75,       -43.25,           1.
   5304,        48.75,       -41.25,           1.
   5305,        48.75,       -38.25,           1.
   5306,        48.75,       -36.25,           1.
   5307,        48.75,       -34.25,           1.
   5308,        48.75,       -32.25,           1.
   5309,        48.75,       -30.25,           1.
   5310,        48.75,       -28.25,           1.
   5311,        48.75,       -26.25,           1.
   5312,        48.75,       -24.25,           1.
   5313,        48.75,       -22.25,           1.
   5314,        48.75,       -20.25,           1.
   5315,        48.75,       -18.25,           1.
   5316,        48.75,       -16.25,           1.
   5317,        48.75,       -14.25,           1.
   5318,        48.75,       -11.25,           1.
   5319,        48.75,        -9.25,           1.
   5320,        48.75,        -7.25,           1.
   5321,        48.75,        -5.25,           1.
   5322,        48.75,        -3.25,           1.
   5323,        48.75,      -101.25,           1.
   5324,         0.75,      -101.25,           1.
   5325,         2.75,      -101.25,           1.
   5326,         4.75,      -101.25,           1.
   5327,         6.75,      -101.25,           1.
   5328,         8.75,      -101.25,           1.
   5329,        10.75,      -101.25,           1.
   5330,        13.75,      -101.25,           1.
   5331,        15.75,      -101.25,           1.
   5332,        17.75,      -101.25,           1.
   5333,        19.75,      -101.25,           1.
   5334,        21.75,      -101.25,           1.
   5335,        23.75,      -101.25,           1.
   5336,        25.75,      -101.25,           1.
   5337,        27.75,      -101.25,           1.
   5338,        29.75,      -101.25,           1.
   5339,        31.75,      -101.25,           1.
   5340,        33.75,      -101.25,           1.
   5341,        35.75,      -101.25,           1.
   5342,        38.75,      -101.25,           1.
   5343,        40.75,      -101.25,           1.
   5344,        42.75,      -101.25,           1.
   5345,        44.75,      -101.25,           1.
   5346,        46.75,      -101.25,           1.
   5347,        -1.25,      -101.25,           1.
   5348,        -1.25,        -3.25,           1.
   5349,        -1.25,        -5.25,           1.
   5350,        -1.25,        -7.25,           1.
   5351,        -1.25,        -9.25,           1.
   5352,        -1.25,       -11.25,           1.
   5353,        -1.25,       -13.25,           1.
   5354,        -1.25,       -16.25,           1.
   5355,        -1.25,       -18.25,           1.
   5356,        -1.25,       -20.25,           1.
   5357,        -1.25,       -22.25,           1.
   5358,        -1.25,       -24.25,           1.
   5359,        -1.25,       -26.25,           1.
   5360,        -1.25,       -28.25,           1.
   5361,        -1.25,       -30.25,           1.
   5362,        -1.25,       -32.25,           1.
   5363,        -1.25,       -34.25,           1.
   5364,        -1.25,       -36.25,           1.
   5365,        -1.25,       -38.25,           1.
   5366,        -1.25,       -41.25,           1.
   5367,        -1.25,       -43.25,           1.
   5368,        -1.25,       -45.25,           1.
   5369,        -1.25,       -47.25,           1.
   5370,        -1.25,       -49.25,           1.
   5371,        -1.25,       -51.25,           1.
   5372,        -1.25,       -53.25,           1.
   5373,        -1.25,       -55.25,           1.
   5374,        -1.25,       -57.25,           1.
   5375,        -1.25,       -59.25,           1.
   5376,        -1.25,       -61.25,           1.
   5377,        -1.25,       -64.25,           1.
   5378,        -1.25,       -66.25,           1.
   5379,        -1.25,       -68.25,           1.
   5380,        -1.25,       -70.25,           1.
   5381,        -1.25,       -72.25,           1.
   5382,        -1.25,       -74.25,           1.
   5383,        -1.25,       -76.25,           1.
   5384,        -1.25,       -78.25,           1.
   5385,        -1.25,       -80.25,           1.
   5386,        -1.25,       -82.25,           1.
   5387,        -1.25,       -84.25,           1.
   5388,        -1.25,       -86.25,           1.
   5389,        -1.25,       -88.25,           1.
   5390,        -1.25,       -91.25,           1.
   5391,        -1.25,       -93.25,           1.
   5392,        -1.25,       -95.25,           1.
   5393,        -1.25,       -97.25,           1.
   5394,        -1.25,       -99.25,           1.
   5395,   21.4453182,  -67.8738785,           1.
   5396,  0.662637115,   -34.223896,           1.
   5397,   2.58646441,  -34.2292252,           1.
   5398,   5.11654997,  -34.0811996,           1.
   5399,   6.93176794,  -34.4515915,           1.
   5400,    8.8126564,  -34.6084137,           1.
   5401,   10.9479399,  -34.6143761,           1.
   5402,   13.0125561,  -34.4928741,           1.
   5403,   14.3980284,  -34.1392517,           1.
   5404,    17.364275,  -34.3637848,           1.
   5405,   19.6446037,  -34.8128128,           1.
   5406,   21.9459171,  -34.0300026,           1.
   5407,   24.3024693,  -34.4990883,           1.
   5408,   26.2885056,  -34.8565979,           1.
   5409,   28.1206341,  -34.9867172,           1.
   5410,   30.0996284,  -34.1244621,           1.
   5411,   31.9986362,  -34.3458748,           1.
   5412,   33.9872093,  -34.5267525,           1.
   5413,    37.057045,  -34.2077789,           1.
   5414,   38.5400696,  -34.5818672,           1.
   5415,   40.5169907,  -34.5801773,           1.
   5416,   42.9701157,  -34.5099869,           1.
   5417,    44.382473,  -34.6581802,           1.
   5418,   46.7036629,  -34.9815826,           1.
   5419,   46.3419304,  -37.1310196,           1.
   5420,   44.9061508,  -36.7331696,           1.
   5421,   42.3183556,  -36.7402496,           1.
   5422,   40.7114258,  -37.1312828,           1.
   5423,   38.0089226,  -36.3985367,           1.
   5424,   36.4013824,  -35.9255447,           1.
   5425,   33.3437195,  -36.5495453,           1.
   5426,   31.7581062,  -36.3763924,           1.
   5427,   30.0286369,   -36.349247,           1.
   5428,   16.8613911,  -36.7801476,           1.
   5429,   15.4290571,   -36.617527,           1.
   5430,   14.3199787,  -36.7107353,           1.
   5431,   10.9140377,   -36.387413,           1.
   5432,   9.05568314,  -36.5261345,           1.
   5433,   7.74036741,  -36.5718842,           1.
   5434,   4.69143629,  -36.3965111,           1.
   5435,    2.7183907,  -36.8265915,           1.
   5436,  0.702292621,  -36.1507111,           1.
   5437,   13.3339062,  -39.0726395,           1.
   5438,   11.0580359,  -38.5981102,           1.
   5439,   9.77200127,  -38.9640617,           1.
   5440,   6.43699217,  -39.2707901,           1.
   5441,   4.82394981,  -39.2389565,           1.
   5442,   2.95389771,  -38.6900826,           1.
   5443,   0.83732307,  -38.1206856,           1.
   5444,   11.2793903,  -41.4828186,           1.
   5445,   8.75261211,  -40.5664482,           1.
   5446,   6.49824762,  -40.4686966,           1.
   5447,   5.08906651,  -40.9596367,           1.
   5448,   2.50685501,  -40.6659698,           1.
   5449,   1.10404301,  -40.3198013,           1.
   5450,   8.98809242,  -43.3826408,           1.
   5451,   7.37422323,  -43.0075569,           1.
   5452,   4.41518259,     -42.6973,           1.
   5453,   2.93842506,  -42.5367355,           1.
   5454,  0.761519074,  -42.4070816,           1.
   5455,   9.13441563,  -44.8649254,           1.
   5456,   6.67891932,  -44.5895348,           1.
   5457,   5.44370508,  -44.2571831,           1.
   5458,   2.70356488,  -45.0972786,           1.
   5459,  0.752244174,  -44.3166008,           1.
   5460,   6.32221889,   -47.284893,           1.
   5461,   5.07404947,  -46.8930054,           1.
   5462,   3.27075124,  -47.2104416,           1.
   5463,   1.09587717,  -46.4987221,           1.
   5464,   6.86395073,  -50.8158493,           1.
   5465,   4.99768019,  -51.1469727,           1.
   5466,   2.31214237,  -51.3942719,           1.
   5467,  0.564117074,  -51.3573914,           1.
   5468,  0.640877068,  -48.5449181,           1.
   5469,   3.40685701,  -48.7516022,           1.
   5470,   4.78168392,  -49.2338562,           1.
   5471,   6.78614187,  -48.9416199,           1.
   5472,   6.89201546,  -52.9477577,           1.
   5473,   5.02310896,   -53.116436,           1.
   5474,   3.22944427,  -53.1186256,           1.
   5475,  0.620020449,  -53.2664299,           1.
   5476,   9.27993107,  -57.5555153,           1.
   5477,   6.92229319,  -57.7820778,           1.
   5478,   4.66181707,   -56.627491,           1.
   5479,    2.8284986,  -57.2681046,           1.
   5480,  0.790659487,  -57.2596436,           1.
   5481,  0.722788334,  -55.2470474,           1.
   5482,   2.56581187,   -55.059967,           1.
   5483,   4.98429298,  -55.3769112,           1.
   5484,    7.2572155,  -55.1376038,           1.
   5485,   9.68160343,  -60.3873596,           1.
   5486,   6.86515856,  -60.3001785,           1.
   5487,   5.60725546,  -58.8296165,           1.
   5488,    3.0134058,  -59.4297256,           1.
   5489,  0.754306614,   -59.227951,           1.
   5490,    11.097928,  -61.9473648,           1.
   5491,   8.43992519,  -62.0899544,           1.
   5492,   6.59149837,  -61.7592583,           1.
   5493,   4.74202633,  -61.1127892,           1.
   5494,   2.81585431,  -61.7318802,           1.
   5495,  0.744532645,  -61.1514015,           1.
   5496,   13.6357088,  -63.5095978,           1.
   5497,   11.0833998,    -64.35952,           1.
   5498,   9.23955059,  -63.9558449,           1.
   5499,   7.28838825,  -64.4078598,           1.
   5500,   5.20838737,  -64.0790329,           1.
   5501,   3.13289022,  -63.6079025,           1.
   5502,  0.889150143,  -63.1088715,           1.
   5503,   17.4310436,  -66.1510544,           1.
   5504,   15.7391453,  -66.0572815,           1.
   5505,   14.1595736,  -65.9178162,           1.
   5506,   11.0543118,  -66.2604599,           1.
   5507,    9.6010313,  -65.9879913,           1.
   5508,   7.13792324,  -65.1788177,           1.
   5509,   5.43737602,  -66.1008148,           1.
   5510,   2.64271569,  -65.7183304,           1.
   5511,   1.17201579,  -65.3400497,           1.
   5512,   46.8310013,  -68.2727432,           1.
   5513,   44.8741608,  -68.2603073,           1.
   5514,   42.2425194,  -68.4436111,           1.
   5515,   40.4281502,  -68.2707138,           1.
   5516,   37.9881821,  -67.6669235,           1.
   5517,   35.7515564,  -68.2474899,           1.
   5518,   34.1359367,  -67.8734436,           1.
   5519,    32.252491,  -67.7409286,           1.
   5520,   30.1481323,  -67.8023148,           1.
   5521,   27.8056526,  -67.7264023,           1.
   5522,   25.6463852,  -67.9388657,           1.
   5523,   23.5290203,  -67.9579697,           1.
   5524,   19.3413677,  -67.7500839,           1.
   5525,   17.1612816,  -68.3677979,           1.
   5526,   15.1837683,   -68.096962,           1.
   5527,   13.1519356,  -67.7191391,           1.
   5528,   11.2680082,  -67.7284088,           1.
   5529,   9.31315136,  -68.0828171,           1.
   5530,   6.79839849,  -67.6754303,           1.
   5531,   4.57913351,  -68.1180191,           1.
   5532,   3.07795715,  -67.8093567,           1.
   5533,  0.793625772,  -67.5039139,           1.
   5534,   29.5299244,  -66.0362396,           1.
   5535,   31.6803532,   -65.988205,           1.
   5536,   33.7435799,  -66.0462952,           1.
   5537,   35.6144485,   -66.553154,           1.
   5538,   38.2726288,  -65.8076248,           1.
   5539,   40.4446259,  -65.5593948,           1.
   5540,   42.5942116,  -65.9912415,           1.
   5541,   44.7151642,  -65.6306915,           1.
   5542,   46.7853165,  -66.3399124,           1.
   5543,      33.1903,   -64.137207,           1.
   5544,   36.4069824,  -64.4660873,           1.
   5545,   38.5412865,  -63.9879837,           1.
   5546,   40.4804764,  -63.3027916,           1.
   5547,   42.5353012,  -63.0425224,           1.
   5548,   44.4893379,  -63.7362785,           1.
   5549,   46.6475258,  -64.3647385,           1.
   5550,   35.8496666,  -61.9313087,           1.
   5551,   38.5019875,  -61.1416435,           1.
   5552,   40.4381447,  -61.4602013,           1.
   5553,    42.323185,  -61.3103752,           1.
   5554,   45.0204544,   -61.738266,           1.
   5555,   46.4019966,    -62.17099,           1.
   5556,   38.2152405,  -59.8134766,           1.
   5557,   40.2005806,   -60.214386,           1.
   5558,   42.5179329,  -59.1753387,           1.
   5559,   44.9217606,  -59.8992538,           1.
   5560,   46.8092117,  -60.0966301,           1.
   5561,   38.0382652,  -58.3932724,           1.
   5562,   40.1666336,  -57.8920784,           1.
   5563,   42.9445953,   -57.878376,           1.
   5564,   44.7248383,  -57.8459396,           1.
   5565,   46.7902222,  -58.2009926,           1.
   5566,   39.9303207,  -55.4632492,           1.
   5567,    42.181488,  -55.6960754,           1.
   5568,   44.0731087,  -55.2648544,           1.
   5569,   46.3171539,  -56.0308685,           1.
   5570,   40.7523041,  -51.1687889,           1.
   5571,   42.8027611,  -51.5586853,           1.
   5572,   45.0730019,  -51.0124779,           1.
   5573,   46.8719597,  -51.0867462,           1.
   5574,   46.8240128,  -53.9243317,           1.
   5575,   44.4212952,  -53.8106766,           1.
   5576,   42.4681282,  -53.7568359,           1.
   5577,   40.5284691,  -53.6146088,           1.
   5578,   40.6967506,  -49.1688232,           1.
   5579,   42.4889526,  -49.8284912,           1.
   5580,   46.7742653,   -49.140995,           1.
   5581,   38.2190857,  -44.9355354,           1.
   5582,   40.4321365,  -44.4424591,           1.
   5583,   42.5468521,  -45.4158173,           1.
   5584,    44.771759,  -45.1597862,           1.
   5585,   46.7696762,  -45.2138824,           1.
   5586,   46.7430878,  -47.1903725,           1.
   5587,   44.7766266,  -47.0317154,           1.
   5588,   42.2380104,  -46.9035072,           1.
   5589,   40.7600441,  -46.8751984,           1.
   5590,   37.8124428,  -42.1706238,           1.
   5591,   40.6995392,   -42.449028,           1.
   5592,   42.5603714,  -43.3955994,           1.
   5593,   44.7642212,  -43.2817535,           1.
   5594,   46.7774925,  -43.2871208,           1.
   5595,   36.4036522,  -40.5667419,           1.
   5596,    39.053936,  -40.4936867,           1.
   5597,   40.9059715,   -40.876194,           1.
   5598,   42.6940193,  -40.8901711,           1.
   5599,   44.7582588,  -40.6099548,           1.
   5600,   46.7528915,  -41.3390312,           1.
   5601,   33.8682823,  -38.9944267,           1.
   5602,   36.4133224,  -38.0956688,           1.
   5603,    38.289875,  -38.5436935,           1.
   5604,   40.3703194,  -38.1651688,           1.
   5605,   42.3825302,  -38.0460129,           1.
   5606,   44.4680901,  -38.7572899,           1.
   5607,   46.6252022,   -39.356266,           1.
   5608,   46.6854973,  -3.31937146,           1.
   5609,    44.630558,  -3.34129071,           1.
   5610,   42.6154785,  -3.26338005,           1.
   5611,   40.6195335,  -3.24168897,           1.
   5612,   38.6408844,  -3.29992318,           1.
   5613,   36.6105843,  -3.43554473,           1.
   5614,    34.292923,  -3.77424335,           1.
   5615,   32.2773476,  -3.17494822,           1.
   5616,   30.4004898,  -3.09941578,           1.
   5617,    28.482687,  -3.17635918,           1.
   5618,   25.6096058,  -3.08085322,           1.
   5619,   23.7032833,  -3.14388275,           1.
   5620,   21.7259979,  -3.27347422,           1.
   5621,   19.6272316,  -3.42316437,           1.
   5622,   17.5772114,  -3.23609638,           1.
   5623,   15.5845814,  -3.17292333,           1.
   5624,   13.6327009,  -3.21624017,           1.
   5625,   11.6778231,  -3.25787115,           1.
   5626,   8.74508572,  -3.21632028,           1.
   5627,    6.8201437,  -3.11301804,           1.
   5628,   4.89056921,  -3.11140728,           1.
   5629,   2.91170597,  -3.29448676,           1.
   5630,  0.836094201,  -3.32015848,           1.
   5631,   46.7063332,  -5.36243343,           1.
   5632,   44.4229889,   -5.7212348,           1.
   5633,   42.3585739,   -5.2322464,           1.
   5634,   40.4812202,   -5.1758008,           1.
   5635,   38.5940933,  -5.27039576,           1.
   5636,   36.7000008,  -5.46920395,           1.
   5637,    33.810833,   -5.3707943,           1.
   5638,   31.9232349,  -5.69546795,           1.
   5639,   30.2303085,  -5.01055431,           1.
   5640,   27.7468033,   -4.9093256,           1.
   5641,   25.5920849,  -5.76331758,           1.
   5642,   23.7937737,  -5.03371954,           1.
   5643,    21.941988,   -5.2391634,           1.
   5644,   18.7446098,  -5.75369453,           1.
   5645,   17.5808563,  -6.17171144,           1.
   5646,   15.4035606,  -5.00188589,           1.
   5647,    13.565834,  -5.15329361,           1.
   5648,   11.6497688,  -5.27904034,           1.
   5649,   9.67916298,  -5.26368999,           1.
   5650,    6.6034627,  -5.01030397,           1.
   5651,   4.99484253,  -5.83914423,           1.
   5652,   3.35414648,  -5.58941031,           1.
   5653,  0.873295009,  -5.36563063,           1.
   5654,    46.952652,   -8.2650156,           1.
   5655,    45.155056,  -7.68108416,           1.
   5656,    41.831398,  -7.88041401,           1.
   5657,   40.3278503,  -7.05181313,           1.
   5658,   38.5759239,  -7.18933916,           1.
   5659,   35.9650307,  -7.57461786,           1.
   5660,    34.281395,  -7.96170473,           1.
   5661,   32.6048355,  -6.88731575,           1.
   5662,   30.4804611,  -7.22124004,           1.
   5663,   27.3825932,  -7.45911121,           1.
   5664,   25.8454437,  -7.65032387,           1.
   5665,   23.9845219,  -6.89278984,           1.
   5666,   22.3810158,  -7.11080599,           1.
   5667,   19.0973778,  -7.77192831,           1.
   5668,   17.6206799,   -7.2186985,           1.
   5669,   16.1803665,  -7.53813601,           1.
   5670,   13.7487373,  -7.33667803,           1.
   5671,   10.6525879,   -7.3575058,           1.
   5672,   8.61583996,  -7.17691278,           1.
   5673,   5.62825966,  -7.95586014,           1.
   5674,   2.79987812,  -7.65836954,           1.
   5675,  0.793277085,  -7.37008715,           1.
   5676,   46.8781052,   -10.114502,           1.
   5677,   44.9763985,  -9.75681305,           1.
   5678,   42.9308548,  -9.28569698,           1.
   5679,   41.1925316,  -9.67058468,           1.
   5680,   38.5877724,  -9.08607292,           1.
   5681,   36.9747314,  -10.2122679,           1.
   5682,   34.4248238,  -9.79089069,           1.
   5683,   32.5113258,  -9.21490192,           1.
   5684,    30.202034,  -9.55053711,           1.
   5685,   27.8397999,  -9.62833023,           1.
   5686,   25.2214813,  -9.75200748,           1.
   5687,   23.7193489,  -9.20530319,           1.
   5688,   22.3860416,  -10.2660475,           1.
   5689,   19.0959377,  -9.85914612,           1.
   5690,   17.7873344,  -9.46126461,           1.
   5691,    15.581377,  -9.27044392,           1.
   5692,   13.4274359,  -9.41497993,           1.
   5693,   11.1612186,  -10.3397408,           1.
   5694,   8.85886002,  -9.35650826,           1.
   5695,   6.99110842,  -9.58512497,           1.
   5696,   5.20587349,  -9.93788528,           1.
   5697,   2.64771748,  -9.54625511,           1.
   5698,  0.752183497,  -9.38115692,           1.
   5699,   46.4229622,  -12.1748056,           1.
   5700,   45.0624084,  -11.7320061,           1.
   5701,   42.3025398,  -11.2792816,           1.
   5702,   40.5171738,  -11.6177387,           1.
   5703,   38.6904221,  -11.9383211,           1.
   5704,   37.0584564,  -11.9963341,           1.
   5705,   34.0432739,  -11.8508558,           1.
   5706,   31.7017899,  -11.3054914,           1.
   5707,   30.4904327,  -11.3215122,           1.
   5708,   27.9119396,  -12.0220127,           1.
   5709,   25.9218082,  -11.4244194,           1.
   5710,    23.983963,   -11.397706,           1.
   5711,   22.3631477,  -12.1552296,           1.
   5712,   19.0225792,  -12.1274481,           1.
   5713,   18.0270386,  -11.5403347,           1.
   5714,    15.336031,  -11.6729059,           1.
   5715,   13.2057009,  -11.6667662,           1.
   5716,   11.4241037,  -12.0435619,           1.
   5717,   8.85711002,  -11.2015018,           1.
   5718,   6.72792721,  -11.2557859,           1.
   5719,   4.57841635,  -11.3885756,           1.
   5720,   2.72669792,   -11.458744,           1.
   5721,  0.794987679,  -11.3828754,           1.
   5722,   46.6534615,  -14.3740845,           1.
   5723,    44.515522,   -13.757638,           1.
   5724,   42.5300598,  -13.1399698,           1.
   5725,   39.8885803,  -13.4482317,           1.
   5726,   38.3115578,  -13.9841232,           1.
   5727,   36.9184914,  -13.5960588,           1.
   5728,   34.5768929,  -13.4831486,           1.
   5729,   31.2445354,  -13.9834681,           1.
   5730,   29.7361965,  -13.7971077,           1.
   5731,   28.0820599,   -14.015233,           1.
   5732,    26.089735,  -13.5005007,           1.
   5733,   23.8810024,  -13.4318352,           1.
   5734,   22.1244049,  -13.6410751,           1.
   5735,      19.9986,  -14.2504177,           1.
   5736,    17.367424,  -13.3355474,           1.
   5737,   13.4111557,  -13.8340225,           1.
   5738,   10.8557482,  -14.0638266,           1.
   5739,   9.37989807,  -13.3659153,           1.
   5740,   7.92939234,  -13.3523912,           1.
   5741,   5.19451714,  -14.1137228,           1.
   5742,    2.9498446,  -13.4631853,           1.
   5743,  0.875003755,  -13.4254255,           1.
   5744,   46.7828827,   -16.358057,           1.
   5745,    44.739212,  -15.6796856,           1.
   5746,   42.6869507,  -16.1220913,           1.
   5747,    40.640625,  -16.0875607,           1.
   5748,   38.7391396,  -15.8610287,           1.
   5749,   36.9562225,  -15.4450827,           1.
   5750,   34.1449051,  -15.4699898,           1.
   5751,   32.0999565,  -15.5799313,           1.
   5752,    30.031414,  -15.5951376,           1.
   5753,   28.3500843,  -16.0097351,           1.
   5754,   25.8896561,  -15.5214052,           1.
   5755,   23.6016788,  -15.5799513,           1.
   5756,   21.6493492,  -15.3478498,           1.
   5757,   19.0561333,    -16.23909,           1.
   5758,   17.2606907,  -15.3812361,           1.
   5759,   15.4816055,  -15.4188414,           1.
   5760,   13.6295223,  -16.5194302,           1.
   5761,   11.3150654,  -15.9379406,           1.
   5762,   9.13809872,  -15.7360363,           1.
   5763,   6.84648705,  -15.5835037,           1.
   5764,   5.03706455,   -16.168541,           1.
   5765,   3.35721564,  -15.8003893,           1.
   5766,  0.896509767,  -15.4914474,           1.
   5767,   46.8255424,  -18.3110695,           1.
   5768,   44.8612404,  -18.4025688,           1.
   5769,   42.0617447,  -18.4542675,           1.
   5770,   40.1871185,  -18.0120201,           1.
   5771,    38.308136,  -17.6278725,           1.
   5772,   36.6543617,  -17.1360397,           1.
   5773,   33.6328735,   -18.244709,           1.
   5774,   32.1406021,  -17.8423653,           1.
   5775,    30.731451,  -17.4930286,           1.
   5776,   28.5960827,  -18.1367531,           1.
   5777,   25.9659252,  -17.5435448,           1.
   5778,   23.9550514,  -17.5257435,           1.
   5779,    22.142437,  -17.2959194,           1.
   5780,   17.3808517,  -17.6599827,           1.
   5781,   15.3636904,  -17.5719929,           1.
   5782,   13.4115486,  -17.8148918,           1.
   5783,   11.2145252,  -18.0923767,           1.
   5784,   9.03544617,  -17.8644886,           1.
   5785,   6.53131199,  -17.6383057,           1.
   5786,   2.72134948,  -17.9419289,           1.
   5787,  0.766883254,  -17.5267544,           1.
   5788,   46.8076591,  -20.2680016,           1.
   5789,   44.8997116,  -20.3442192,           1.
   5790,   43.1840324,  -20.5233536,           1.
   5791,     40.45924,  -20.2619896,           1.
   5792,    38.535923,  -19.7945728,           1.
   5793,   36.1802025,  -19.8973179,           1.
   5794,   33.5793114,  -20.0917969,           1.
   5795,   32.2849388,  -20.0138874,           1.
   5796,   29.8898926,  -19.5558281,           1.
   5797,   27.1616726,  -19.9711742,           1.
   5798,   25.5562763,  -19.7146244,           1.
   5799,   22.6113491,  -19.7474174,           1.
   5800,   21.1779995,  -20.5788097,           1.
   5801,    20.043211,  -20.1930466,           1.
   5802,   17.6826744,   -19.808424,           1.
   5803,   15.8253584,  -19.6529713,           1.
   5804,   12.7603645,  -19.7127132,           1.
   5805,   11.8493395,  -19.9521828,           1.
   5806,   9.57518005,  -19.6558151,           1.
   5807,   7.08594227,  -20.0535488,           1.
   5808,   4.99699545,  -20.0891209,           1.
   5809,   2.59649158,  -19.8223343,           1.
   5810,  0.654196441,   -19.506691,           1.
   5811,   46.7764435,   -22.256382,           1.
   5812,   44.8498726,  -22.2931652,           1.
   5813,    42.909111,  -22.3221016,           1.
   5814,   40.4073143,  -22.3707123,           1.
   5815,   38.0658722,  -21.7678757,           1.
   5816,   36.2565842,  -22.0291977,           1.
   5817,   34.3667526,   -22.144558,           1.
   5818,   31.9651489,  -22.0293236,           1.
   5819,   30.0489922,  -21.6131878,           1.
   5820,   27.3397541,  -21.3782349,           1.
   5821,   25.7292271,   -22.050724,           1.
   5822,   23.7430553,   -22.128603,           1.
   5823,   22.2264214,  -22.4808083,           1.
   5824,   19.8594589,  -22.2891846,           1.
   5825,   17.9693623,  -21.7691364,           1.
   5826,   14.9211216,  -22.3047676,           1.
   5827,   13.5131769,  -21.6485195,           1.
   5828,   11.4269676,  -22.6611023,           1.
   5829,   9.17633057,  -21.8825912,           1.
   5830,   7.53143501,  -22.5017471,           1.
   5831,   5.26203489,  -22.1995392,           1.
   5832,   3.47771215,  -21.7875347,           1.
   5833,  0.603570342,  -21.4392185,           1.
   5834,   46.7546349,   -24.256691,           1.
   5835,   44.7998199,   -24.277153,           1.
   5836,   42.9380074,  -24.3505287,           1.
   5837,   41.2925568,  -24.5804977,           1.
   5838,   38.5874786,  -24.4622993,           1.
   5839,   36.4761124,  -23.9291649,           1.
   5840,   33.8005219,  -24.4424152,           1.
   5841,   31.9348621,    -23.69137,           1.
   5842,   30.2370243,  -24.4916477,           1.
   5843,   27.8877983,   -24.258276,           1.
   5844,   26.2049828,  -23.2526798,           1.
   5845,    22.798027,  -24.4571323,           1.
   5846,   21.4231644,  -24.3575726,           1.
   5847,    19.333704,  -23.5913715,           1.
   5848,   17.6993217,  -23.6117096,           1.
   5849,   15.2923346,  -24.2882538,           1.
   5850,   13.0443707,  -24.1326828,           1.
   5851,   10.4566135,  -24.5832596,           1.
   5852,   6.83539677,   -24.164156,           1.
   5853,   5.14834833,  -23.7051468,           1.
   5854,   3.41470718,  -24.5136013,           1.
   5855,  0.601162434,  -24.3633366,           1.
   5856,   46.7578125,  -26.2520065,           1.
   5857,   44.7848663,  -26.2656689,           1.
   5858,   42.9055252,  -26.2932034,           1.
   5859,   41.2257538,  -26.2516098,           1.
   5860,   38.2024536,  -26.5735397,           1.
   5861,   35.9671059,  -26.2146664,           1.
   5862,   33.9364243,  -26.4899902,           1.
   5863,   32.1448441,  -25.6084633,           1.
   5864,   30.7026653,  -26.5919285,           1.
   5865,   28.0511875,  -26.1305332,           1.
   5866,   26.1286354,  -25.7071095,           1.
   5867,   23.3228512,  -26.3980656,           1.
   5868,   21.2189312,  -26.5796432,           1.
   5869,   19.6091537,  -25.7950783,           1.
   5870,   17.3380985,  -25.2758198,           1.
   5871,   15.1398182,  -26.1610222,           1.
   5872,   13.0847607,  -26.3379097,           1.
   5873,   11.2607622,  -26.0450993,           1.
   5874,   9.31129074,  -25.8231049,           1.
   5875,   6.51457214,  -26.0018578,           1.
   5876,    4.5718317,  -26.3164043,           1.
   5877,   2.57422805,  -26.3399925,           1.
   5878,  0.653774261,   -26.309248,           1.
   5879,   46.7852325,  -28.2292786,           1.
   5880,    44.802784,  -28.2266884,           1.
   5881,   42.8759918,  -28.2135868,           1.
   5882,   40.7980919,  -28.3181973,           1.
   5883,   38.2359009,  -28.0972824,           1.
   5884,   36.0394897,  -28.3123608,           1.
   5885,   34.0037498,  -28.6004982,           1.
   5886,   32.1314392,  -27.6842899,           1.
   5887,   30.3053379,  -28.2915096,           1.
   5888,   27.7573452,  -28.1758385,           1.
   5889,   25.7982502,  -28.0124893,           1.
   5890,   24.5644302,  -28.2949123,           1.
   5891,   21.5774078,  -28.3682022,           1.
   5892,   19.9048786,   -27.730526,           1.
   5893,   17.1313286,  -28.4140892,           1.
   5894,   15.1534824,   -28.066679,           1.
   5895,    13.642684,  -28.3926296,           1.
   5896,   11.2184629,  -28.5347347,           1.
   5897,   9.35282993,  -27.7751369,           1.
   5898,   7.06788731,  -27.9005184,           1.
   5899,   4.79912424,  -28.2567787,           1.
   5900,   2.68132854,  -28.1530609,           1.
   5901,   0.74754101,  -28.2712593,           1.
   5902,   46.8537216,  -31.1406898,           1.
   5903,    44.859108,  -30.1484966,           1.
   5904,   42.9126511,  -30.0459824,           1.
   5905,   40.9859085,  -29.8695431,           1.
   5906,   38.3611984,  -30.1948433,           1.
   5907,   36.2289009,  -30.4903049,           1.
   5908,   34.1723442,  -30.6678219,           1.
   5909,   32.2279701,  -30.0625534,           1.
   5910,   30.5643024,  -30.2215996,           1.
   5911,   27.7670288,  -30.3662586,           1.
   5912,    26.435461,  -30.8245964,           1.
   5913,   23.5380878,  -29.8931694,           1.
   5914,   21.7208405,  -30.9190693,           1.
   5915,   19.7842255,  -30.3335705,           1.
   5916,   16.7744827,  -30.4094467,           1.
   5917,   15.0169134,  -31.0255795,           1.
   5918,   13.2899075,  -30.1437817,           1.
   5919,   10.9698124,  -30.6777134,           1.
   5920,   9.29815006,  -30.3194485,           1.
   5921,   7.05643415,  -30.2965202,           1.
   5922,   4.86911392,  -30.7157307,           1.
   5923,   2.94701529,  -31.1066189,           1.
   5924,  0.857601345,  -30.3067474,           1.
   5925,   46.8254356,   -33.074501,           1.
   5926,   44.8976059,  -32.7832642,           1.
   5927,   41.8196068,  -32.1450577,           1.
   5928,   40.4985275,  -32.4612045,           1.
   5929,   38.2311821,  -32.5975571,           1.
   5930,    36.975914,  -32.4524422,           1.
   5931,   34.2539177,  -32.9841652,           1.
   5932,   32.3009377,  -32.2129593,           1.
   5933,   30.3201122,   -32.111496,           1.
   5934,   28.1305389,  -32.6850891,           1.
   5935,   25.7466564,  -32.9153252,           1.
   5936,   23.9567566,  -32.4489899,           1.
   5937,   21.8425903,  -32.3219452,           1.
   5938,   19.1151714,  -32.6264572,           1.
   5939,   17.6653404,  -32.0390282,           1.
   5940,   15.5008717,  -32.8942451,           1.
   5941,   12.9458961,  -32.1315918,           1.
   5942,   10.9545221,  -32.6001472,           1.
   5943,   8.98372936,  -32.6129417,           1.
   5944,   6.83940315,  -32.3029366,           1.
   5945,   4.83105087,   -31.965456,           1.
   5946,    2.7413106,   -32.381958,           1.
   5947,   0.71602869,  -32.3062553,           1.
   5948,   46.7841568,   -70.194458,           1.
   5949,   44.7594337,   -70.126564,           1.
   5950,   42.7184944,   -70.574913,           1.
   5951,   40.7425957,  -70.2802963,           1.
   5952,   38.3095131,  -69.9762802,           1.
   5953,    36.735405,  -69.9495621,           1.
   5954,   35.4790688,  -69.8333817,           1.
   5955,   32.9400978,  -69.5645294,           1.
   5956,    30.317955,   -70.061615,           1.
   5957,   27.6274414,  -70.1767654,           1.
   5958,   25.6982155,  -69.8149872,           1.
   5959,   23.7155056,  -69.7528839,           1.
   5960,   21.7431259,  -69.7425766,           1.
   5961,   20.0398293,   -70.076767,           1.
   5962,   17.5283432,  -70.5579147,           1.
   5963,   15.0859556,  -70.2009201,           1.
   5964,   13.3060312,  -69.4541397,           1.
   5965,   10.5978718,  -70.1717377,           1.
   5966,    8.8548336,  -69.8867722,           1.
   5967,    6.8628397,  -70.5184555,           1.
   5968,    5.1770196,  -69.8936005,           1.
   5969,   2.53764987,  -69.6819916,           1.
   5970,  0.667948365,  -69.4239197,           1.
   5971,    46.648098,  -72.1935654,           1.
   5972,   44.5703163,  -71.4082642,           1.
   5973,   42.6517448,  -71.8708496,           1.
   5974,   40.7617798,  -71.8041687,           1.
   5975,   38.5934944,  -72.3130569,           1.
   5976,    36.508255,  -71.9716644,           1.
   5977,   35.1105652,  -71.7679367,           1.
   5978,   32.3855667,  -72.0465393,           1.
   5979,   29.8721313,   -72.112587,           1.
   5980,   27.5594215,  -72.3828735,           1.
   5981,   25.6716499,  -71.9662704,           1.
   5982,   23.0081501,  -72.3071594,           1.
   5983,   21.6493397,  -72.0712128,           1.
   5984,   19.6466846,  -71.9167786,           1.
   5985,   16.9592724,  -72.2741699,           1.
   5986,   15.7191648,  -71.9134521,           1.
   5987,   13.2017193,  -71.3652039,           1.
   5988,   11.1226454,  -72.0610352,           1.
   5989,    9.1497364,  -72.2781296,           1.
   5990,   7.18846273,  -71.9069595,           1.
   5991,   4.49104738,  -72.1554337,           1.
   5992,   2.64884925,  -72.2997589,           1.
   5993,  0.642899692,   -71.353981,           1.
   5994,   46.7533455,  -74.2210159,           1.
   5995,   44.7962265,  -74.2975388,           1.
   5996,   42.8186798,  -74.3274841,           1.
   5997,   40.9057922,  -74.3392715,           1.
   5998,   38.9134102,  -74.4656448,           1.
   5999,   35.9549713,  -74.3693848,           1.
   6000,    34.710434,  -73.5259399,           1.
   6001,    32.449234,  -74.2918549,           1.
   6002,    30.336956,  -73.8501129,           1.
   6003,    27.379385,  -74.3594742,           1.
   6004,   25.9455509,  -73.5184708,           1.
   6005,   23.1943398,  -74.2136154,           1.
   6006,   21.8871555,  -74.5859528,           1.
   6007,   19.7480507,  -73.9775314,           1.
   6008,   17.0343647,  -73.8844833,           1.
   6009,   15.5161848,  -73.5525208,           1.
   6010,   13.2282915,  -74.1578979,           1.
   6011,   11.2133503,  -74.2008209,           1.
   6012,   9.13812447,  -74.2831497,           1.
   6013,   6.78314924,  -74.3328781,           1.
   6014,   5.06425333,  -74.1189804,           1.
   6015,   2.77322388,  -74.2409363,           1.
   6016,  0.721976459,  -74.2663345,           1.
   6017,    46.849987,  -76.1846237,           1.
   6018,   44.9604187,  -76.1390381,           1.
   6019,   43.0774422,  -76.1334763,           1.
   6020,   41.1028137,  -76.4514008,           1.
   6021,   38.9708405,   -76.467392,           1.
   6022,   36.2053261,  -76.3528214,           1.
   6023,   33.9775391,  -76.0714569,           1.
   6024,   31.8213158,  -76.1367035,           1.
   6025,   30.0577641,   -76.530983,           1.
   6026,   28.0029259,  -76.2281189,           1.
   6027,   25.8937206,  -75.9634476,           1.
   6028,   21.7894917,  -76.8932343,           1.
   6029,   19.7066822,  -76.8510056,           1.
   6030,   17.3061066,  -76.5294876,           1.
   6031,   15.3534775,  -76.6401901,           1.
   6032,   13.7366467,  -76.6450119,           1.
   6033,   10.9635105,  -76.4536896,           1.
   6034,   9.11566257,  -76.1644058,           1.
   6035,   6.56629992,   -76.480751,           1.
   6036,   4.73597765,  -76.3154602,           1.
   6037,   2.76444077,  -76.2372055,           1.
   6038,  0.748774946,  -76.2437134,           1.
   6039,   46.9068108,  -78.1283493,           1.
   6040,    44.166317,  -77.9288559,           1.
   6041,   42.3851891,  -78.5823593,           1.
   6042,   40.5227509,  -79.0075226,           1.
   6043,   38.6940231,  -78.4951324,           1.
   6044,   36.6395454,  -78.3782959,           1.
   6045,   33.8958397,  -78.2538071,           1.
   6046,   32.1280098,  -78.2480469,           1.
   6047,   29.6650143,  -78.6561966,           1.
   6048,    27.824379,  -78.3792496,           1.
   6049,   26.6249161,  -77.9507446,           1.
   6050,   23.6365051,  -78.1602173,           1.
   6051,    21.895586,  -79.2501297,           1.
   6052,   19.3960209,  -78.2157135,           1.
   6053,   17.3992538,  -78.3239975,           1.
   6054,   16.5101852,  -77.9479218,           1.
   6055,   13.3515425,  -78.6197433,           1.
   6056,   11.0346222,  -78.6828461,           1.
   6057,   8.94357967,  -78.1442566,           1.
   6058,    6.5882659,  -78.2160645,           1.
   6059,   4.64212275,  -78.2702408,           1.
   6060,   2.71038556,  -78.2419739,           1.
   6061,  0.747225642,  -78.2433701,           1.
   6062,   46.9045372,  -81.0444565,           1.
   6063,   44.1121254,    -80.59021,           1.
   6064,   42.2329559,  -80.9260483,           1.
   6065,   40.4056435,  -80.6866226,           1.
   6066,   38.3710632,  -80.1662521,           1.
   6067,   35.8380203,  -80.4693604,           1.
   6068,   33.8353577,  -80.4282227,           1.
   6069,   32.1361923,  -80.2256241,           1.
   6070,   29.8448582,  -80.4539032,           1.
   6071,   28.0895977,  -80.4609604,           1.
   6072,   25.8778839,  -79.7728195,           1.
   6073,   23.6879539,  -80.3901443,           1.
   6074,   21.6554222,  -80.7165298,           1.
   6075,   19.3691444,  -80.4310303,           1.
   6076,   17.4752026,  -80.1232452,           1.
   6077,   15.6819105,  -80.1512451,           1.
   6078,   13.5087833,  -80.8684464,           1.
   6079,   11.1631632,  -80.4323349,           1.
   6080,    9.4052496,  -80.7753601,           1.
   6081,   7.10189676,  -80.1414642,           1.
   6082,    4.5916934,   -80.221405,           1.
   6083,   2.64567184,  -80.2135468,           1.
   6084,  0.723010659,  -80.2442322,           1.
   6085,   46.8448524,  -82.9795456,           1.
   6086,   44.9310074,  -82.6096268,           1.
   6087,   42.8012009,  -82.2062378,           1.
   6088,   40.6582527,  -82.5115204,           1.
   6089,   38.9102516,  -82.6600266,           1.
   6090,   36.9298363,  -82.4837723,           1.
   6091,   34.8371277,  -82.5831985,           1.
   6092,   32.5009956,  -82.3826752,           1.
   6093,   30.3071594,   -82.412796,           1.
   6094,   28.1282234,  -82.7518005,           1.
   6095,     26.16008,  -81.6324234,           1.
   6096,     23.45751,  -82.1212234,           1.
   6097,    21.213953,  -82.7477341,           1.
   6098,   19.4381638,  -82.6446533,           1.
   6099,   17.4450283,   -82.442421,           1.
   6100,   15.1929283,  -82.6015625,           1.
   6101,   13.8847866,    -82.52314,           1.
   6102,   11.2713747,  -82.5305481,           1.
   6103,   8.96790123,  -82.6886673,           1.
   6104,   7.04210806,  -82.2690353,           1.
   6105,   4.31154537,  -81.9819794,           1.
   6106,   2.59746146,   -82.156929,           1.
   6107,  0.692009091,  -82.2321014,           1.
   6108,   46.7300682,  -84.9607925,           1.
   6109,   44.7771111,  -84.5192566,           1.
   6110,   42.3320236,  -84.2778625,           1.
   6111,   40.0569687,  -85.1156616,           1.
   6112,   37.9027977,  -84.1898575,           1.
   6113,   36.6155205,  -84.8935165,           1.
   6114,   34.1819916,  -83.8657379,           1.
   6115,   32.4927292,  -84.5714264,           1.
   6116,   30.0949078,  -84.7500992,           1.
   6117,   27.9283237,  -84.8071365,           1.
   6118,   25.7950058,  -84.8950882,           1.
   6119,   23.5563927,  -84.7475967,           1.
   6120,   21.2398643,   -84.839386,           1.
   6121,   19.3494167,  -84.6714249,           1.
   6122,   17.5954266,  -84.7152939,           1.
   6123,   15.5388279,  -84.8529968,           1.
   6124,   13.1562519,  -84.9643936,           1.
   6125,   11.0501175,  -84.8056335,           1.
   6126,    9.2890501,    -84.79216,           1.
   6127,    7.3558445,  -84.5190582,           1.
   6128,   5.44113111,  -84.0602341,           1.
   6129,   2.63837457,   -84.097908,           1.
   6130,  0.674670517,  -84.1891022,           1.
   6131,   46.6051331,  -87.0018311,           1.
   6132,   44.1654282,  -86.6972504,           1.
   6133,   42.4283676,  -86.4497604,           1.
   6134,   40.1824379,   -86.780365,           1.
   6135,   38.1416817,  -86.6810303,           1.
   6136,   36.0593948,  -86.4250946,           1.
   6137,   34.1115875,  -86.0593414,           1.
   6138,   32.6616745,  -86.5437393,           1.
   6139,   30.1907825,  -86.1890488,           1.
   6140,   27.4865093,  -86.6686401,           1.
   6141,   25.2312851,   -87.133728,           1.
   6142,   23.8148098,  -86.7258911,           1.
   6143,   21.7010612,  -86.6892929,           1.
   6144,   19.8292255,  -86.3979187,           1.
   6145,   17.7831097,  -86.9191742,           1.
   6146,   14.8793612,  -87.6812897,           1.
   6147,   13.3510981,  -87.1402359,           1.
   6148,   11.1256447,  -86.2413177,           1.
   6149,   9.15285778,   -86.825325,           1.
   6150,   6.91589832,  -86.4460526,           1.
   6151,   4.81622028,  -86.3818512,           1.
   6152,   2.76221204,  -86.8210754,           1.
   6153,  0.717606068,  -86.1422729,           1.
   6154,   46.6244507,  -89.0803375,           1.
   6155,   44.5590172,  -89.0472565,           1.
   6156,   42.3709908,   -89.107132,           1.
   6157,   40.2406464,  -88.1072006,           1.
   6158,   38.3352776,  -88.7369919,           1.
   6159,   36.2291679,  -88.4517517,           1.
   6160,   34.0886917,  -88.6248322,           1.
   6161,   32.2113037,  -88.8127136,           1.
   6162,   30.1747818,  -89.3478546,           1.
   6163,   28.2219887,  -88.9824219,           1.
   6164,    25.515852,  -89.2796555,           1.
   6165,   23.7827396,    -88.92659,           1.
   6166,   21.7511692,  -88.6665115,           1.
   6167,   19.5721531,  -89.0545959,           1.
   6168,   17.0586185,  -89.0116196,           1.
   6169,   14.7336082,  -88.9232864,           1.
   6170,   13.3073912,  -89.1250839,           1.
   6171,   11.1017952,  -88.4931564,           1.
   6172,   9.36653805,  -88.2664642,           1.
   6173,   7.44781637,  -89.0369873,           1.
   6174,   4.98169136,  -89.3475418,           1.
   6175,   2.99059343,  -88.7413712,           1.
   6176,  0.847120762,  -88.1263733,           1.
   6177,   46.6975937,  -91.1248474,           1.
   6178,   44.7079697,  -91.0789948,           1.
   6179,   42.7566566,  -91.1833038,           1.
   6180,   40.3936081,  -92.1059113,           1.
   6181,   38.4986916,  -91.6278763,           1.
   6182,   36.4193687,    -90.42202,           1.
   6183,   34.0532417,  -90.7703781,           1.
   6184,   32.0238457,  -90.7240295,           1.
   6185,   30.1524906,  -91.4131699,           1.
   6186,   27.8809509,  -91.1513062,           1.
   6187,   25.6535282,  -91.2894135,           1.
   6188,   23.8568287,  -90.7648163,           1.
   6189,   21.5163422,  -90.5890579,           1.
   6190,   19.4955139,  -90.5022736,           1.
   6191,   17.1711349,  -91.2294388,           1.
   6192,   16.1109276,  -91.2050858,           1.
   6193,   13.5007696,  -91.0684357,           1.
   6194,    11.252841,  -91.3366013,           1.
   6195,   8.63306522,  -90.8873825,           1.
   6196,   7.01358366,  -90.7614288,           1.
   6197,   5.30726719,  -91.2454147,           1.
   6198,    2.4476316,   -90.769928,           1.
   6199,   1.07690489,  -90.3255386,           1.
   6200,    46.756279,  -93.1175461,           1.
   6201,   44.8386154,  -93.0085297,           1.
   6202,   42.9665565,  -93.0427246,           1.
   6203,   40.6261177,  -93.2565842,           1.
   6204,   38.3864632,  -93.1130753,           1.
   6205,   36.7077026,  -92.2975845,           1.
   6206,   33.8882103,  -93.0653229,           1.
   6207,   31.9636955,  -92.7663116,           1.
   6208,   29.1242409,  -93.2880325,           1.
   6209,   27.6345863,  -93.2078476,           1.
   6210,   25.7423248,  -93.2294693,           1.
   6211,   23.8735523,  -93.4720993,           1.
   6212,   22.0890045,  -92.6792831,           1.
   6213,   19.5762901,  -92.8171463,           1.
   6214,   17.7965145,  -93.0216217,           1.
   6215,   14.9011841,  -93.2482758,           1.
   6216,   13.8432083,  -92.7715683,           1.
   6217,     11.14359,   -92.339386,           1.
   6218,   8.39226723,  -92.8952332,           1.
   6219,   6.88354063,   -93.086113,           1.
   6220,     4.658494,  -93.2538986,           1.
   6221,   2.53234649,  -92.7473602,           1.
   6222,  0.620623171,  -92.3836441,           1.
   6223,   46.7398338,  -95.1177063,           1.
   6224,   44.8172798,  -94.8743896,           1.
   6225,    42.413662,  -94.5630722,           1.
   6226,   40.7674599,  -95.3582993,           1.
   6227,   38.7570534,  -94.7250137,           1.
   6228,    36.869339,  -95.0032883,           1.
   6229,    33.912365,  -95.2183914,           1.
   6230,   31.6098824,  -94.8109207,           1.
   6231,   29.4614792,  -95.1556168,           1.
   6232,   28.2112961,  -95.1835022,           1.
   6233,   25.8036861,  -95.2783966,           1.
   6234,   23.8842468,  -95.4342194,           1.
   6235,   21.2073288,  -94.6914215,           1.
   6236,   18.7403164,  -94.6912384,           1.
   6237,   17.5825367,  -95.3004913,           1.
   6238,   13.6087732,  -94.9551849,           1.
   6239,   10.8652868,  -94.6340714,           1.
   6240,   8.79887104,  -95.2644424,           1.
   6241,   6.97325897,   -95.470665,           1.
   6242,   5.45538759,  -94.9045563,           1.
   6243,   2.35944533,  -94.8284531,           1.
   6244,  0.547039926,  -94.2348862,           1.
   6245,   46.6605415,  -97.1343613,           1.
   6246,   44.2915421,  -96.9254761,           1.
   6247,   42.3293266,  -97.6425858,           1.
   6248,   40.2483597,  -97.4691467,           1.
   6249,   38.2714653,  -97.5538025,           1.
   6250,   36.2490654,  -97.0113907,           1.
   6251,   34.3504448,  -97.2580261,           1.
   6252,   31.7409496,  -97.4066315,           1.
   6253,   29.8892632,  -97.2601089,           1.
   6254,   28.6115532,  -97.0598068,           1.
   6255,   25.6614437,  -97.3305893,           1.
   6256,   23.8510857,   -97.435051,           1.
   6257,   22.0285244,  -96.5785599,           1.
   6258,   19.2884579,  -96.5825195,           1.
   6259,    17.315134,  -97.4360733,           1.
   6260,   15.4368353,  -97.2830124,           1.
   6261,   13.3015299,  -96.6577301,           1.
   6262,   10.9683514,  -97.0201492,           1.
   6263,   8.93259907,  -97.1960907,           1.
   6264,   6.99369335,  -97.3366089,           1.
   6265,   5.12585545,  -97.3162231,           1.
   6266,    3.0758543,  -96.7906799,           1.
   6267,  0.792530537,  -97.1373825,           1.
   6268,   46.6811256,  -99.1861496,           1.
   6269,   44.6378059,  -99.2080994,           1.
   6270,   41.7350922,  -99.4537582,           1.
   6271,   39.8840027,  -99.3799667,           1.
   6272,   37.8266983,  -98.9238129,           1.
   6273,   35.6325226,  -99.1574402,           1.
   6274,   33.6582451,    -99.29319,           1.
   6275,   31.7277069,  -99.3365784,           1.
   6276,   29.8077583,   -99.285347,           1.
   6277,   27.8068733,  -99.1452332,           1.
   6278,    25.771965,  -99.2544403,           1.
   6279,   23.8122463,  -99.3479156,           1.
   6280,   21.8692493,  -99.4007874,           1.
   6281,      18.9438,  -99.3999023,           1.
   6282,   17.0085125,  -99.3479004,           1.
   6283,   15.0312719,  -99.2347794,           1.
   6284,   12.9954901,  -99.1064758,           1.
   6285,   10.9226389,   -99.122551,           1.
   6286,   8.87749386,  -99.1954956,           1.
   6287,   6.88237047,  -99.2555923,           1.
   6288,   4.88170481,  -99.2400055,           1.
   6289,   2.86538625,  -99.1608429,           1.
   6290,  0.813891113,  -99.1811066,           1.
   6291,   24.1072292,  -36.2542534,           1.
   6292,    23.104826,  -36.2638817,           1.
   6293,   21.1131287,  -36.4835892,           1.
   6294,   20.1327286,   -36.692688,           1.
   6295,   18.2247047,  -37.3047104,           1.
   6296,   17.3056011,  -37.7049026,           1.
   6297,   15.5577154,  -38.6847115,           1.
   6298,   14.7367411,  -39.2599564,           1.
   6299,   13.2190456,  -40.5682869,           1.
   6300,   12.5291023,  -41.2955322,           1.
   6301,   11.3024206,  -42.8799477,           1.
   6302,   10.7711592,  -43.7300453,           1.
   6303,   9.88465118,  -45.5270538,           1.
   6304,    9.5333643,  -46.4659386,           1.
   6305,   9.02255917,  -48.4035149,           1.
   6306,    8.7745657,  -50.3918877,           1.
   6307,   8.75069141,  -51.3940544,           1.
   6308,   9.07994556,  -54.3788185,           1.
   6309,   9.62787056,  -56.3062286,           1.
   6310,   9.99712563,  -57.2381935,           1.
   6311,   10.9179831,  -59.0178413,           1.
   6312,   11.4654732,  -59.8575783,           1.
   6313,   12.7223606,  -61.4181442,           1.
   6314,   13.4261436,  -62.1320038,           1.
   6315,   14.9686871,  -63.4109421,           1.
   6316,   15.8005581,   -63.970314,           1.
   6317,   17.5669384,  -64.9163742,           1.
   6318,   18.4935608,  -65.2988358,           1.
   6319,   20.4129868,  -65.8740997,           1.
   6320,   21.3972206,  -66.0643311,           1.
   6321,   23.3927708,  -66.2457428,           1.
   6322,    24.395174,  -66.2361221,           1.
   6323,   26.3868713,  -66.0164108,           1.
   6324,   27.3672714,   -65.807312,           1.
   6325,   29.2752953,  -65.1952896,           1.
   6326,   30.1943989,  -64.7950974,           1.
   6327,   31.9422855,  -63.8152885,           1.
   6328,   32.7632599,  -63.2400436,           1.
   6329,   34.2809563,  -61.9317131,           1.
   6330,   34.9708977,  -61.2044678,           1.
   6331,   36.1975784,  -59.6200523,           1.
   6332,   36.7288399,  -58.7699547,           1.
   6333,   37.6153488,  -56.9729462,           1.
   6334,   37.9666367,  -56.0340614,           1.
   6335,   38.4774399,  -54.0964851,           1.
   6336,   38.7254333,  -52.1081123,           1.
   6337,   38.7493095,  -51.1059456,           1.
   6338,   38.4200554,  -48.1211815,           1.
   6339,   37.8721313,  -46.1937714,           1.
   6340,   37.5028763,  -45.2618065,           1.
   6341,    36.582016,  -43.4821587,           1.
   6342,   36.0345268,  -42.6424217,           1.
   6343,   34.7776413,  -41.0818558,           1.
   6344,   34.0738564,  -40.3679962,           1.
   6345,    32.531311,  -39.0890579,           1.
   6346,   31.6994419,   -38.529686,           1.
   6347,   29.9330616,  -37.5836258,           1.
   6348,   29.0064392,  -37.2011642,           1.
   6349,   27.0870132,  -36.6259003,           1.
   6350,   26.1027794,  -36.4356689,           1.
   6351,        47.75,        -1.25,           1.
   6352,        45.75,        -1.25,           1.
   6353,        43.75,        -1.25,           1.
   6354,        41.75,        -1.25,           1.
   6355,        39.75,        -1.25,           1.
   6356,        37.75,        -1.25,           1.
   6357,        35.75,        -1.25,           1.
   6358,        34.75,        -1.25,           1.
   6359,        32.75,        -1.25,           1.
   6360,        30.75,        -1.25,           1.
   6361,        28.75,        -1.25,           1.
   6362,        26.75,        -1.25,           1.
   6363,        24.75,        -1.25,           1.
   6364,        22.75,        -1.25,           1.
   6365,        20.75,        -1.25,           1.
   6366,        18.75,        -1.25,           1.
   6367,        16.75,        -1.25,           1.
   6368,        14.75,        -1.25,           1.
   6369,        12.75,        -1.25,           1.
   6370,        10.75,        -1.25,           1.
   6371,         9.75,        -1.25,           1.
   6372,         7.75,        -1.25,           1.
   6373,         5.75,        -1.25,           1.
   6374,         3.75,        -1.25,           1.
   6375,         1.75,        -1.25,           1.
   6376,        -0.25,        -1.25,           1.
   6377,        48.75,      -100.25,           1.
   6378,        48.75,       -98.25,           1.
   6379,        48.75,       -96.25,           1.
   6380,        48.75,       -94.25,           1.
   6381,        48.75,       -92.25,           1.
   6382,        48.75,       -90.25,           1.
   6383,        48.75,       -88.25,           1.
   6384,        48.75,       -87.25,           1.
   6385,        48.75,       -85.25,           1.
   6386,        48.75,       -83.25,           1.
   6387,        48.75,       -81.25,           1.
   6388,        48.75,       -79.25,           1.
   6389,        48.75,       -77.25,           1.
   6390,        48.75,       -75.25,           1.
   6391,        48.75,       -73.25,           1.
   6392,        48.75,       -71.25,           1.
   6393,        48.75,       -69.25,           1.
   6394,        48.75,       -67.25,           1.
   6395,        48.75,       -65.25,           1.
   6396,        48.75,       -63.25,           1.
   6397,        48.75,       -62.25,           1.
   6398,        48.75,       -60.25,           1.
   6399,        48.75,       -58.25,           1.
   6400,        48.75,       -56.25,           1.
   6401,        48.75,       -54.25,           1.
   6402,        48.75,       -52.25,           1.
   6403,        48.75,       -50.25,           1.
   6404,        48.75,       -48.25,           1.
   6405,        48.75,       -46.25,           1.
   6406,        48.75,       -44.25,           1.
   6407,        48.75,       -42.25,           1.
   6408,        48.75,       -40.25,           1.
   6409,        48.75,       -39.25,           1.
   6410,        48.75,       -37.25,           1.
   6411,        48.75,       -35.25,           1.
   6412,        48.75,       -33.25,           1.
   6413,        48.75,       -31.25,           1.
   6414,        48.75,       -29.25,           1.
   6415,        48.75,       -27.25,           1.
   6416,        48.75,       -25.25,           1.
   6417,        48.75,       -23.25,           1.
   6418,        48.75,       -21.25,           1.
   6419,        48.75,       -19.25,           1.
   6420,        48.75,       -17.25,           1.
   6421,        48.75,       -15.25,           1.
   6422,        48.75,       -13.25,           1.
   6423,        48.75,       -12.25,           1.
   6424,        48.75,       -10.25,           1.
   6425,        48.75,        -8.25,           1.
   6426,        48.75,        -6.25,           1.
   6427,        48.75,        -4.25,           1.
   6428,        48.75,        -2.25,           1.
   6429,        -0.25,      -101.25,           1.
   6430,         1.75,      -101.25,           1.
   6431,         3.75,      -101.25,           1.
   6432,         5.75,      -101.25,           1.
   6433,         7.75,      -101.25,           1.
   6434,         9.75,      -101.25,           1.
   6435,        11.75,      -101.25,           1.
   6436,        12.75,      -101.25,           1.
   6437,        14.75,      -101.25,           1.
   6438,        16.75,      -101.25,           1.
   6439,        18.75,      -101.25,           1.
   6440,        20.75,      -101.25,           1.
   6441,        22.75,      -101.25,           1.
   6442,        24.75,      -101.25,           1.
   6443,        26.75,      -101.25,           1.
   6444,        28.75,      -101.25,           1.
   6445,        30.75,      -101.25,           1.
   6446,        32.75,      -101.25,           1.
   6447,        34.75,      -101.25,           1.
   6448,        36.75,      -101.25,           1.
   6449,        37.75,      -101.25,           1.
   6450,        39.75,      -101.25,           1.
   6451,        41.75,      -101.25,           1.
   6452,        43.75,      -101.25,           1.
   6453,        45.75,      -101.25,           1.
   6454,        47.75,      -101.25,           1.
   6455,        -1.25,        -2.25,           1.
   6456,        -1.25,        -4.25,           1.
   6457,        -1.25,        -6.25,           1.
   6458,        -1.25,        -8.25,           1.
   6459,        -1.25,       -10.25,           1.
   6460,        -1.25,       -12.25,           1.
   6461,        -1.25,       -14.25,           1.
   6462,        -1.25,       -15.25,           1.
   6463,        -1.25,       -17.25,           1.
   6464,        -1.25,       -19.25,           1.
   6465,        -1.25,       -21.25,           1.
   6466,        -1.25,       -23.25,           1.
   6467,        -1.25,       -25.25,           1.
   6468,        -1.25,       -27.25,           1.
   6469,        -1.25,       -29.25,           1.
   6470,        -1.25,       -31.25,           1.
   6471,        -1.25,       -33.25,           1.
   6472,        -1.25,       -35.25,           1.
   6473,        -1.25,       -37.25,           1.
   6474,        -1.25,       -39.25,           1.
   6475,        -1.25,       -40.25,           1.
   6476,        -1.25,       -42.25,           1.
   6477,        -1.25,       -44.25,           1.
   6478,        -1.25,       -46.25,           1.
   6479,        -1.25,       -48.25,           1.
   6480,        -1.25,       -50.25,           1.
   6481,        -1.25,       -52.25,           1.
   6482,        -1.25,       -54.25,           1.
   6483,        -1.25,       -56.25,           1.
   6484,        -1.25,       -58.25,           1.
   6485,        -1.25,       -60.25,           1.
   6486,        -1.25,       -62.25,           1.
   6487,        -1.25,       -63.25,           1.
   6488,        -1.25,       -65.25,           1.
   6489,        -1.25,       -67.25,           1.
   6490,        -1.25,       -69.25,           1.
   6491,        -1.25,       -71.25,           1.
   6492,        -1.25,       -73.25,           1.
   6493,        -1.25,       -75.25,           1.
   6494,        -1.25,       -77.25,           1.
   6495,        -1.25,       -79.25,           1.
   6496,        -1.25,       -81.25,           1.
   6497,        -1.25,       -83.25,           1.
   6498,        -1.25,       -85.25,           1.
   6499,        -1.25,       -87.25,           1.
   6500,        -1.25,       -89.25,           1.
   6501,        -1.25,       -90.25,           1.
   6502,        -1.25,       -92.25,           1.
   6503,        -1.25,       -94.25,           1.
   6504,        -1.25,       -96.25,           1.
   6505,        -1.25,       -98.25,           1.
   6506,        -1.25,      -100.25,           1.
   6507,   8.90372372,  -53.3919792,           1.
   6508,   38.5962753,  -49.1080208,           1.
   6509,   17.8657093,   -36.371315,           1.
   6510, -0.287742615,  -35.2227745,           1.
   6511, -0.233080193,  -37.2075348,           1.
   6512, -0.108504213,  -40.2780647,           1.
   6513, -0.233666793,  -42.3167877,           1.
   6514, -0.233637705,  -44.3038254,           1.
   6515, -0.137290597,  -46.3668213,           1.
   6516, -0.285785109,  -48.3732147,           1.
   6517, -0.342479408,  -50.3342323,           1.
   6518, -0.326532125,  -52.2858582,           1.
   6519, -0.283836484,  -54.2609558,           1.
   6520, -0.241522387,  -56.2577438,           1.
   6521, -0.240665123,  -58.2493553,           1.
   6522, -0.256706804,  -60.2213516,           1.
   6523, -0.164167866,  -63.2098389,           1.
   6524, -0.0757848173,  -65.2902374,           1.
   6525,  -0.21935311,  -67.3553391,           1.
   6526, -0.294280827,  -69.3296738,           1.
   6527, -0.309450537,  -71.3041611,           1.
   6528, -0.285979986,  -73.2752533,           1.
   6529, -0.260711253,  -75.2554703,           1.
   6530, -0.248765603,  -77.2474976,           1.
   6531, -0.251546443,  -79.2484436,           1.
   6532, -0.267929584,  -81.2478943,           1.
   6533,  -0.28599149,  -83.2362595,           1.
   6534, -0.280767232,  -85.2154922,           1.
   6535, -0.227981925,  -87.2071075,           1.
   6536, -0.126372933,  -90.2706223,           1.
   6537, -0.297918171,  -92.2952881,           1.
   6538, -0.342876703,  -94.2523346,           1.
   6539, -0.275373012,  -96.2226868,           1.
   6540, -0.220938042,  -98.2075348,           1.
   6541, -0.229807079,  -100.228134,           1.
   6542,    12.866993,  -100.182053,           1.
   6543,   9.82939339,  -100.196388,           1.
   6544,   16.8696213,  -100.301102,           1.
   6545,   14.8772087,  -100.238213,           1.
   6546,   18.8426628,  -100.329353,           1.
   6547,   20.8208294,  -100.332855,           1.
   6548,   22.7982807,  -100.315437,           1.
   6549,   24.7761154,  -100.276405,           1.
   6550,    47.784626,  -67.2752075,           1.
   6551,   47.7847672,  -69.2456512,           1.
   6552,   47.7389374,  -71.2318802,           1.
   6553,   39.6857605,  -2.26305532,           1.
   6554,   41.6847038,  -2.25068688,           1.
   6555,   47.6144371,  -62.2238808,           1.
   6556,   47.7594833,   -60.186554,           1.
   6557,   47.7453232,  -58.1950073,           1.
   6558,    47.609642,   -56.140152,           1.
   6559,   47.7640533,  -54.1149406,           1.
   6560,    47.819355,  -52.1452942,           1.
   6561,   47.7909355,  -50.1757736,           1.
   6562,   37.6756325,   -2.3170948,           1.
   6563,   32.5398941,  -2.23770308,           1.
   6564,   34.5440178,  -2.44589376,           1.
   6565,    30.570076,  -2.16993976,           1.
   6566,   28.6204014,  -2.18551087,           1.
   6567, -0.224487588,  -2.27370381,           1.
   6568, -0.198189199,  -4.29913378,           1.
   6569, -0.212053388,  -6.29712057,           1.
   6570, -0.237053037,  -8.30760002,           1.
   6571, -0.231915459,  -10.3168974,           1.
   6572, -0.197965845,  -12.3306541,           1.
   6573, -0.181384459,  -15.3645678,           1.
   6574, -0.237450749,  -17.3747292,           1.
   6575, -0.300676316,  -19.3684597,           1.
   6576, -0.328856528,  -21.3404083,           1.
   6577, -0.332818091,  -23.3180542,           1.
   6578,  -0.31510669,  -25.2967014,           1.
   6579, -0.275940806,  -27.2758503,           1.
   6580, -0.223346576,  -29.2757721,           1.
   6581, -0.237653181,  -31.2689667,           1.
   6582, -0.285697132,  -33.2535629,           1.
   6583,   1.80887234,  -2.28688097,           1.
   6584,   3.80900264,  -2.23090219,           1.
   6585,   5.80792379,  -2.17687297,           1.
   6586,   7.77247906,  -2.20499897,           1.
   6587,   9.73897743,  -2.24201465,           1.
   6588,   12.6996269,  -2.24592948,           1.
   6589,   14.6772718,  -2.22422338,           1.
   6590,   16.6722679,  -2.22685742,           1.
   6591,    18.692255,  -2.28492713,           1.
   6592,   20.7047462,  -2.29581952,           1.
   6593,   22.7215652,  -2.22556114,           1.
   6594,   24.6961746,  -2.17467308,           1.
   6595,   26.6584053,  -2.16476297,           1.
   6596,   43.6954842,   -2.2746675,           1.
   6597,   45.7013588,  -2.29319096,           1.
   6598,   47.7297401,  -2.27201176,           1.
   6599,   47.7577362,  -48.2084808,           1.
   6600,   47.7281418,  -65.2874527,           1.
   6601,   47.7256126,  -73.2248001,           1.
   6602,   47.7767944,  -75.2225189,           1.
   6603,   47.8167725,  -77.2015686,           1.
   6604,   47.8353539,  -79.1783981,           1.
   6605,   47.8310432,  -81.1533356,           1.
   6606,   26.7753773,  -100.224251,           1.
   6607,   47.8002434,  -83.1266098,           1.
   6608,   28.7689724,  -100.238403,           1.
   6609,    47.736412,  -85.1197739,           1.
   6610,    30.754612,  -100.285614,           1.
   6611,   47.6818733,  -87.1324387,           1.
   6612,   32.7252045,  -100.286369,           1.
   6613,   47.6970444,  -90.1716385,           1.
   6614,   34.7117233,  -100.231392,           1.
   6615,   47.7349319,  -92.1819916,           1.
   6616,   37.7713203,  -100.126991,           1.
   6617,   47.7485542,   -94.184082,           1.
   6618,   39.7954521,  -100.298233,           1.
   6619,   47.7255859,  -96.1970825,           1.
   6620,   41.7524185,  -100.343254,           1.
   6621,   47.7072983,  -98.2020187,           1.
   6622,   43.7228241,  -100.275688,           1.
   6623,   47.7281151,  -100.229797,           1.
   6624,   45.7077599,  -100.221146,           1.
   6625,   7.81816339,  -100.234306,           1.
   6626,    5.8156538,  -100.248444,           1.
   6627,   3.80264902,  -100.225777,           1.
   6628,    1.7977128,  -100.207466,           1.
   6629,   47.7199516,  -35.1389351,           1.
   6630,   47.5804634,  -37.1964912,           1.
   6631,   47.7565804,  -46.2277603,           1.
   6632,   47.7657471,  -44.2513275,           1.
   6633,   47.7568359,  -42.2808876,           1.
   6634,   47.6666832,  -39.2767677,           1.
   6635,   47.7208862,   -4.2923789,           1.
   6636,   47.7748871,  -6.27659512,           1.
   6637,   47.8424873,  -8.24738121,           1.
   6638,   47.7970543,  -10.2036629,           1.
   6639,   47.6258621,  -12.2291908,           1.
   6640,   47.7281723,  -15.2930393,           1.
   6641,   47.7809639,  -17.2846508,           1.
   6642,   47.7860603,  -19.2637691,           1.
   6643,   47.7678375,  -21.2521591,           1.
   6644,   47.7517586,  -23.2513943,           1.
   6645,   47.7500153,  -25.2512245,           1.
   6646,   47.7622795,  -27.2437057,           1.
   6647,   47.7860947,  -29.2249069,           1.
   6648,   47.8081703,  -31.1945686,           1.
   6649,   47.7930412,  -33.1701279,           1.
   6650,   46.7132607,  -2.28772402,           1.
   6651,   44.6957893,  -2.29002094,           1.
   6652,    42.689209,  -2.26164389,           1.
   6653,   40.6830482,  -2.25174022,           1.
   6654,   38.6842079,   -2.2834394,           1.
   6655,    36.650898,  -2.36331058,           1.
   6656,   35.5989151,  -2.42164922,           1.
   6657,    33.541687,  -2.34347272,           1.
   6658,   31.5492878,  -2.18390298,           1.
   6659,   29.5948658,  -2.17828417,           1.
   6660,   27.6441193,  -2.17458534,           1.
   6661,   25.6777897,  -2.16162372,           1.
   6662,   23.7143917,  -2.19477463,           1.
   6663,   21.7187443,  -2.26343322,           1.
   6664,    19.693388,  -2.31246853,           1.
   6665,   17.6787224,   -2.2527976,           1.
   6666,   15.6682081,  -2.21806073,           1.
   6667,   13.6868505,  -2.23136091,           1.
   6668,   11.7120934,  -2.24887896,           1.
   6669,   10.7247763,  -2.24703264,           1.
   6670,   8.75540829,  -2.22371221,           1.
   6671,   6.79343605,  -2.18149781,           1.
   6672,   4.80880213,   -2.1930902,           1.
   6673,   2.81512451,  -2.26635027,           1.
   6674,  0.795717418,  -2.28768086,           1.
   6675,   47.7126312,  -99.2136307,           1.
   6676,   47.7107468,  -97.1974564,           1.
   6677,   47.7386208,  -95.1898956,           1.
   6678,   47.7465363,  -93.1816711,           1.
   6679,   47.7184486,  -91.1788025,           1.
   6680,   47.6815071,  -89.1579285,           1.
   6681,   47.6741753,  -88.1420441,           1.
   6682,   47.7040749,  -86.1272964,           1.
   6683,   47.7708397,  -84.1185608,           1.
   6684,   47.8192406,  -82.1403198,           1.
   6685,   47.8372955,  -80.1650238,           1.
   6686,   47.8306961,  -78.1871567,           1.
   6687,   47.8012733,  -76.2105255,           1.
   6688,   47.7514076,  -74.2235947,           1.
   6689,   47.7182465,  -72.2264786,           1.
   6690,   47.7663116,  -70.2341003,           1.
   6691,   47.7912521,  -68.2614594,           1.
   6692,    47.763443,  -66.2836151,           1.
   6693,   47.6844139,  -64.2826614,           1.
   6694,   47.6369514,  -63.2591286,           1.
   6695,   47.6965942,  -61.1921501,           1.
   6696,   47.7745705,  -59.1958847,           1.
   6697,   47.6713333,  -57.1759987,           1.
   6698,   47.6784973,  -55.1269875,           1.
   6699,   47.8104591,  -53.1235886,           1.
   6700,   47.8120461,  -51.1608124,           1.
   6701,   47.7737312,  -49.1889915,           1.
   6702,    47.754715,  -47.2207222,           1.
   6703,   47.7639465,  -45.2357216,           1.
   6704,   47.7667351,  -43.2674713,           1.
   6705,   47.7414513,  -41.2858505,           1.
   6706,   47.7125511,  -40.2858124,           1.
   6707,   47.6127548,   -38.246109,           1.
   6708,   47.6525459,  -36.1507187,           1.
   6709,   47.7635078,  -34.1546516,           1.
   6710,   47.8057899,  -32.1825981,           1.
   6711,   47.7995453,  -30.2096958,           1.
   6712,   47.7738304,  -28.2352009,           1.
   6713,   47.7559662,  -26.2486668,           1.
   6714,   47.7511368,   -24.253088,           1.
   6715,   47.7610016,  -22.2546711,           1.
   6716,   47.7792435,  -20.2605686,           1.
   6717,   47.7888069,  -18.2780991,           1.
   6718,   47.7614212,  -16.2926788,           1.
   6719,   47.6867828,   -14.287818,           1.
   6720,   47.6429253,   -13.263422,           1.
   6721,   47.7186089,  -11.2020006,           1.
   6722,   47.8402061,  -9.22644138,           1.
   6723,   47.8162651,  -7.26550293,           1.
   6724,   47.7403259,  -5.29103279,           1.
   6725,    47.718792,  -3.28630424,           1.
   6726,  0.786308765,  -100.212723,           1.
   6727,   2.80235004,  -100.210907,           1.
   6728,   4.80985451,  -100.238693,           1.
   6729,   6.81811762,  -100.246254,           1.
   6730,   8.82221317,  -100.217461,           1.
   6731,   10.8430529,  -100.181122,           1.
   6732,   11.8577709,  -100.174377,           1.
   6733,   13.8709965,  -100.205528,           1.
   6734,    15.878541,  -100.272873,           1.
   6735,   17.8555927,  -100.318756,           1.
   6736,   19.8315334,  -100.334129,           1.
   6737,   21.8117256,  -100.328209,           1.
   6738,   23.7879982,  -100.300552,           1.
   6739,   25.7740669,  -100.250885,           1.
   6740,    27.773798,  -100.216949,           1.
   6741,   29.7665825,  -100.266716,           1.
   6742,   31.7386303,  -100.293961,           1.
   6743,   33.7155037,  -100.266731,           1.
   6744,   35.7156525,  -100.189377,           1.
   6745,   36.7383614,  -100.144699,           1.
   6746,   38.7974663,  -100.219765,           1.
   6747,   40.7726631,  -100.341209,           1.
   6748,   42.7345161,  -100.317017,           1.
   6749,    44.708992,  -100.240883,           1.
   6750,   46.7139549,  -100.219017,           1.
   6751, -0.205910131,  -3.29011083,           1.
   6752, -0.198222414,  -5.30223513,           1.
   6753, -0.224506631,  -7.30254984,           1.
   6754, -0.239777043,  -9.31553078,           1.
   6755, -0.218745738,  -11.3235807,           1.
   6756, -0.182108775,  -13.3446016,           1.
   6757, -0.174466044,  -14.3577337,           1.
   6758, -0.204640865,  -16.3677883,           1.
   6759, -0.272319287,  -18.3767242,           1.
   6760, -0.318780959,  -20.3541241,           1.
   6761, -0.333609432,  -22.3287601,           1.
   6762, -0.327537715,  -24.3090153,           1.
   6763,   -0.2998074,  -26.2866898,           1.
   6764, -0.250004321,  -28.2739487,           1.
   6765, -0.215947345,    -30.27384,           1.
   6766,  -0.26636228,  -32.2657967,           1.
   6767, -0.294720769,  -34.2366066,           1.
   6768, -0.268911302,   -36.211689,           1.
   6769, -0.188955694,  -38.2116127,           1.
   6770, -0.137849525,   -39.237854,           1.
   6771, -0.178970382,  -41.3130989,           1.
   6772, -0.249028772,   -43.305069,           1.
   6773, -0.180957258,  -45.3263054,           1.
   6774,  -0.20728752,  -47.3708572,           1.
   6775,   -0.3314192,  -49.3592339,           1.
   6776,  -0.34494108,   -51.308094,           1.
   6777, -0.312501878,  -53.2685814,           1.
   6778, -0.262475371,  -55.2589684,           1.
   6779,  -0.23637946,  -57.2549019,           1.
   6780, -0.252892762,   -59.234024,           1.
   6781, -0.245332181,  -61.2110558,           1.
   6782, -0.213361874,  -62.2038612,           1.
   6783, -0.107598923,  -64.2394257,           1.
   6784, -0.150126889,  -66.3403702,           1.
   6785, -0.263816416,  -68.3429642,           1.
   6786,  -0.30767101,  -70.3176041,           1.
   6787, -0.299425185,  -72.2889023,           1.
   6788, -0.272016704,  -74.2634201,           1.
   6789, -0.253728539,  -76.2494736,           1.
   6790, -0.250180036,  -78.2464905,           1.
   6791, -0.261065274,  -80.2454758,           1.
   6792, -0.279326022,   -82.239502,           1.
   6793, -0.288662761,  -84.2220078,           1.
   6794, -0.261201113,   -86.207489,           1.
   6795, -0.186675608,  -88.2123337,           1.
   6796, -0.143041685,  -89.2366562,           1.
   6797, -0.219344661,  -91.2971497,           1.
   6798, -0.340854853,  -93.2725525,           1.
   6799, -0.316650271,  -95.2344131,           1.
   6800, -0.240614727,  -97.2087784,           1.
   6801, -0.218912378,  -99.2138672,           1.
   6802,    26.190361,  -35.6639862,           1.
   6803,   25.1907082,  -35.5093155,           1.
   6804,   30.4710598,  -65.6077499,           1.
   6805,   28.1394157,  -35.9854088,           1.
   6806,   15.6327305,  -65.1458588,           1.
   6807,   39.7041969,   -49.027916,           1.
   6808,     25.52948,  -67.0285568,           1.
   6809,   28.5620136,  -66.4130402,           1.
   6810,   30.8688812,  -36.4605522,           1.
   6811,   39.7625389,  -52.2557945,           1.
   6812,   39.0894241,  -55.2686768,           1.
   6813,   32.2911835,  -64.6493301,           1.
   6814,   31.8719501,  -37.3210869,           1.
   6815,     26.56423,  -66.9089737,           1.
   6816,   39.7618752,   -51.168457,           1.
   6817,   15.1215792,   -64.576973,           1.
   6818,   32.3833389,  -37.9058571,           1.
   6819,   14.4147367,  -64.0491333,           1.
   6820,   39.7115364,  -50.1056023,           1.
   6821,   20.3668537,  -66.8165817,           1.
   6822,   23.4551735,  -67.0864792,           1.
   6823,   38.8673706,  -56.2608185,           1.
   6824,   36.9359818,  -60.1337547,           1.
   6825,   27.1778946,  -35.8323174,           1.
   6826,   19.3693008,  -66.6419678,           1.
   6827,   8.61802387,  -45.6542778,           1.
   6828,   37.4762878,  -59.2719994,           1.
   6829,   39.8093147,  -47.7995415,           1.
   6830,   37.2935066,  -43.2388954,           1.
   6831,   22.4222298,  -67.0390625,           1.
   6832,   36.6660843,  -41.8207664,           1.
   6833,    24.491457,  -67.0829315,           1.
   6834,   27.5745144,  -66.7118683,           1.
   6835,   21.3950768,  -66.9492645,           1.
   6836,   39.3398018,  -54.3071442,           1.
   6837,   33.0881805,   -38.445549,           1.
   6838,   15.0890369,  -37.9479637,           1.
   6839,   39.5790138,  -53.3071022,           1.
   6840,   7.70481062,  -47.7877541,           1.
   6841,   36.9276962,  -42.4310417,           1.
   6842,   38.7309952,   -57.428772,           1.
   6843,   31.3878956,  -65.1424255,           1.
   6844,   16.5969772,   -66.007576,           1.
   6845,   7.81993389,  -50.5966263,           1.
   6846,   35.2357979,  -63.0546494,           1.
   6847,   10.8400707,  -60.6950874,           1.
   6848,   11.9002237,  -40.6517601,           1.
   6849,    10.151619,  -43.1767845,           1.
   6850,   8.19417763,  -54.7328911,           1.
   6851,   18.8878384,  -36.0431976,           1.
   6852,   39.2217674,  -46.7172813,           1.
   6853,   24.1657734,  -35.3822975,           1.
   6854,   7.81908035,  -51.6263084,           1.
   6855,   20.9458771,  -35.4843788,           1.
   6856,   10.5683565,  -60.0881538,           1.
   6857,   14.2011652,  -38.4973755,           1.
   6858,   7.82144117,  -48.6378479,           1.
   6859,   7.98344946,  -53.7169571,           1.
   6860,   7.86407328,  -52.6687202,           1.
   6861,   23.1038494,   -35.289772,           1.
   6862,   19.9021645,  -35.7500496,           1.
   6863,   7.83699751,  -49.5904655,           1.
   6864,   15.9610567,  -37.3547554,           1.
   6865,   9.63983345,  -44.0293159,           1.
   6866,   8.48786449,   -55.728405,           1.
   6867,   8.07802582,  -46.3063469,           1.
   6868,   10.1833572,  -59.2788582,           1.
   6869,   29.0915127,  -36.1573753,           1.
   6870,   18.3789959,  -66.4017258,           1.
   6871,    13.870348,  -64.7715836,           1.
   6872,   33.6261787,  -37.7270164,           1.
   6873,   7.90030813,  -44.8381615,           1.
   6874,   39.3857689,   -58.345459,           1.
   6875,   16.4321632,  -67.1604538,           1.
   6876,   30.9517937,  -35.2960701,           1.
   6877,   37.7292442,  -44.0938187,           1.
   6878,   9.74102211,  -58.4117813,           1.
   6879,   7.30523014,  -45.4162521,           1.
   6880,   39.8257217,  -57.1436577,           1.
   6881,   10.0121031,  -61.4154396,           1.
   6882,   37.4932899,   -41.127243,           1.
   6883,   17.5416546,  -35.3961334,           1.
   6884,   29.8124847,  -66.9158096,           1.
   6885,   26.7311344,   -67.876152,           1.
   6886,   20.7034626,    -34.49263,           1.
   6887,   34.6844749,  -39.5501938,           1.
   6888,   36.4004898,  -61.0104599,           1.
   6889,   10.6971531,  -42.3262978,           1.
   6890,   12.8181438,  -62.9569435,           1.
   6891,   14.6600475,  -37.2630196,           1.
   6892,   34.1271706,  -63.6196442,           1.
   6893,   12.5762129,  -39.8318367,           1.
   6894,   28.8291855,  -67.3621292,           1.
   6895,   18.6180058,  -35.0945663,           1.
   6896,   40.2193451,  -54.5985947,           1.
   6897,   40.9389687,  -52.4424973,           1.
   6898,   14.5312681,  -65.1679535,           1.
   6899,   32.9722328,   -37.306778,           1.
   6900,    6.6424818,  -48.1236191,           1.
   6901,   6.84915686,   -49.832325,           1.
   6902,   11.2281017,  -40.0404243,           1.
   6903,   36.4911842,  -63.3901787,           1.
   6904,   37.7081223,  -60.6425972,           1.
   6905,   9.50780296,  -42.5796394,           1.
   6906,   17.3194599,  -67.3147354,           1.
   6907,   30.0506935,  -35.1912537,           1.
   6908,   16.2774029,  -35.7192917,           1.
   6909,   30.7570152,  -66.4542007,           1.
   6910,   32.5928001,  -36.3378983,           1.
   6911,   14.9337702,  -66.0825577,           1.
   6912,   35.1927795,  -38.6544113,           1.
   6913,   12.3090725,  -63.8498459,           1.
   6914,   35.4028168,  -64.4510498,           1.
   6915,   11.8687143,   -39.131588,           1.
   6916,   34.3775635,  -38.1877518,           1.
   6917,   13.1227808,  -64.3192139,           1.
   6918,    25.710125,  -68.8683929,           1.
   6919,   21.1742077,  -33.0751839,           1.
   6920,   38.7660179,  -59.0292358,           1.
   6921,   8.47029591,  -44.1508064,           1.
   6922,   14.6761551,  -36.0856705,           1.
   6923,   38.8572769,  -42.9379463,           1.
   6924,   8.59698296,  -59.6823769,           1.
   6925,   35.5372581,  -40.0843163,           1.
   6926,   11.9633741,  -62.4221268,           1.
   6927,   13.7580872,  -37.6792526,           1.
   6928,   41.9623108,  -51.9049721,           1.
   6929,   5.88151932,  -50.0431709,           1.
   6930,   5.50743437,  -47.6488647,           1.
   6931,    41.137989,  -55.0498543,           1.
   6932,   9.96497059,  -40.3308563,           1.
   6933,   37.7608681,  -62.8090324,           1.
   6934,   38.9715843,  -60.3727264,           1.
   6935,   8.32337952,  -42.7419701,           1.
   6936,   18.2967968,  -67.5325089,           1.
   6937,   29.0848846,  -35.0610008,           1.
   6938,   7.22936821,  -46.8473701,           1.
   6939,   39.7312088,  -56.3073082,           1.
   6940,   41.8023796,  -53.2579575,           1.
   6941,   5.83340693,  -49.1788063,           1.
   6942,    31.065361,  -67.3164444,           1.
   6943,   16.3284512,  -34.5146751,           1.
   6944,   8.49936962,  -57.9819145,           1.
   6945,   38.9186363,  -44.5010796,           1.
   6946,   7.29961061,  -44.0795403,           1.
   6947,   39.9886169,  -59.0169449,           1.
   6948,   15.0878563,  -35.2796974,           1.
   6949,     31.96101,  -66.8577728,           1.
   6950,   32.5883827,  -65.5283737,           1.
   6951,   10.0605917,  -41.7476158,           1.
   6952,   37.2361565,  -61.5058899,           1.
   6953,   24.5831776,  -67.9592438,           1.
   6954,   23.2140045,   -34.295929,           1.
   6955,   46.8230515,   -67.312088,           1.
   6956,   46.6558456,  -85.9833908,           1.
   6957,   46.7334557,  -92.1243286,           1.
   6958,   46.8166504,  -17.3403187,           1.
   6959,   46.7533684,  -11.0703602,           1.
   6960,   46.6183434,  -35.9790459,           1.
   6961,   46.7134361,   -61.061512,           1.
   6962,   46.7761993,  -42.3204918,           1.
   6963,  0.683719516,  -85.1599808,           1.
   6964,  0.884751022,  -66.5002441,           1.
   6965,  0.746167421,  -91.4284973,           1.
   6966,  0.842960835,  -16.5059662,           1.
   6967,     7.776793,   -3.1669929,           1.
   6968,   14.6051025,  -3.18560553,           1.
   6969,  0.763947546,  -10.3815393,           1.
   6970,    33.236145,  -3.37982154,           1.
   6971,   39.6321335,  -3.26162982,           1.
   6972,  0.724227607,  -60.1821861,           1.
   6973,  0.666746914,  -35.1818657,           1.
   6974,  0.832183957,  -41.4370384,           1.
   6975,   7.87644625,  -99.2318268,           1.
   6976,   14.0116491,  -99.1599731,           1.
   6977,   32.6872711,  -99.3305511,           1.
   6978,   38.9290924,  -99.2544022,           1.
   6979,   22.4895763,  -67.9225235,           1.
   6980,   25.3210964,   -34.676506,           1.
   6981,   31.8519402,  -35.3580322,           1.
   6982,   15.5872688,  -67.0365067,           1.
   6983,   46.9580688,   -9.2006321,           1.
   6984,    46.816452,  -69.2292633,           1.
   6985,   46.7940025,  -83.9588623,           1.
   6986,   46.7600822,  -94.1128922,           1.
   6987,   46.8384705,  -59.1620789,           1.
   6988,   46.7675056,  -34.0322189,           1.
   6989,   46.7765732,  -44.2465019,           1.
   6990,   46.8203201,  -19.2860718,           1.
   6991,   5.87048912,  -3.07038403,           1.
   6992,   31.3407459,  -3.10096264,           1.
   6993,   16.5738602,  -3.18463898,           1.
   6994,   41.6129303,  -3.24176168,           1.
   6995,   0.67958492,  -83.2139893,           1.
   6996,  0.780565441,   -58.260788,           1.
   6997,  0.679247379,  -33.2681885,           1.
   6998,  0.761755407,  -8.37804317,           1.
   6999,  0.736793637,  -43.3492622,           1.
   7000,  0.726294994,  -68.4588776,           1.
   7001,  0.541058898,  -93.2976837,           1.
   7002,  0.702440679,  -18.5276451,           1.
   7003,   16.0301991,  -99.2993698,           1.
   7004,   30.7709827,  -99.3211288,           1.
   7005,   40.7979622,  -99.4596558,           1.
   7006,    5.8866148,  -99.2598114,           1.
   7007,   31.0589314,  -34.2350616,           1.
   7008,   16.2111568,  -68.2211761,           1.
   7009,    40.668869,  -56.8878632,           1.
   7010,   6.60535097,  -45.9493637,           1.
   7011,   46.6219788,  -57.2056618,           1.
   7012,   46.7603531,  -46.1932869,           1.
   7013,   46.7918701,  -6.35000992,           1.
   7014,   46.8530693,  -32.1072769,           1.
   7015,   46.7949524,  -21.2627106,           1.
   7016,   46.8808708,  -82.0111847,           1.
   7017,   46.7278976,  -71.1868973,           1.
   7018,    46.695694,  -96.1295013,           1.
   7019,   43.6245232,  -3.30748057,           1.
   7020,  0.851017118,  -45.3265724,           1.
   7021,    0.7699579,  -56.2536392,           1.
   7022,   3.90528011,  -3.20181704,           1.
   7023,  0.841695487,  -6.36477661,           1.
   7024,   29.4480171,  -3.14207649,           1.
   7025,   18.5963554,  -3.33917737,           1.
   7026,  0.623033226,  -20.4729404,           1.
   7027,  0.775734365,  -31.3150082,           1.
   7028,  0.707615316,  -96.1502457,           1.
   7029,  0.640689909,  -70.3909912,           1.
   7030,  0.704378724,  -81.2376633,           1.
   7031,   43.6505356,  -99.2931366,           1.
   7032,   3.87012124,  -99.1959839,           1.
   7033,   17.9756413,  -99.3799133,           1.
   7034,   28.8156586,  -99.2266159,           1.
   7035,   6.99197292,  -54.0699959,           1.
   7036,   40.9896317,  -48.3147316,           1.
   7037,   46.9196777,  -79.0998917,           1.
   7038,   46.6892624,  -73.2093658,           1.
   7039,   46.6556206,  -98.1511383,           1.
   7040,   46.8086815,  -29.2076855,           1.
   7041,   46.7655106,  -23.2571392,           1.
   7042,   46.6749115,   -4.3511095,           1.
   7043,  0.823965192,  -98.1492081,           1.
   7044,  0.696741998,  -73.2894745,           1.
   7045,  0.734609246,  -79.2433014,           1.
   7046,    46.648037,  -54.9166412,           1.
   7047,   46.7412148,  -48.1685905,           1.
   7048,   26.5601807,  -3.07953215,           1.
   7049,   20.6834564,  -3.36914921,           1.
   7050,  0.590245605,   -23.388628,           1.
   7051,  0.814322889,  -29.2867947,           1.
   7052,   1.88445735,  -3.33162308,           1.
   7053,  0.871756673,  -4.35324574,           1.
   7054,   45.6492119,  -3.34555626,           1.
   7055,  0.797973752,   -47.576664,           1.
   7056,  0.661138177,  -54.2470245,           1.
   7057,    20.895174,  -99.4124756,           1.
   7058,   26.7869492,   -99.188385,           1.
   7059,    1.8484832,   -99.155777,           1.
   7060,   45.6495857,  -99.1767044,           1.
   7061,   46.7698708,  -27.2430248,           1.
   7062,   46.9008255,  -52.0390205,           1.
   7063,   46.8853188,  -77.1552734,           1.
   7064,   46.8292351,  -50.1120605,           1.
   7065,   46.8091393,   -75.206665,           1.
   7066,   46.7552719,  -25.2560177,           1.
   7067,   24.6612053,  -3.10186768,           1.
   7068,   22.7276917,  -3.19963312,           1.
   7069,  0.739824414,  -75.2511902,           1.
   7070,  0.548764646,  -50.4195976,           1.
   7071,  0.621734619,  -25.3378239,           1.
   7072,  0.580454707,  -52.3045807,           1.
   7073,  0.749590337,  -77.2413788,           1.
   7074,  0.692015529,  -27.2848473,           1.
   7075,   22.8425941,  -99.3806305,           1.
   7076,   24.7865467,  -99.3099594,           1.
   7077,   16.0672512,  -69.2340469,           1.
   7078,   31.1811981,  -33.2087173,           1.
   7079,   41.5028076,  -47.5342064,           1.
   7080,   5.85204458,  -54.4429665,           1.
   7081,   1.73139954,  -10.4429579,           1.
   7082,   39.1534958,  -98.3771057,           1.
   7083,   45.7478867,  -92.0807343,           1.
   7084,   7.74799204,  -4.14122868,           1.
   7085,   1.62369776,  -91.6526947,           1.
   7086,   7.92231369,  -98.2447586,           1.
   7087,   45.8777924,  -10.8479614,           1.
   7088,   39.5852852,  -4.24419308,           1.
   7089,   1.90271032,  -16.6773205,           1.
   7090,   32.6399498,  -98.3866577,           1.
   7091,   45.8267937,  -60.8544006,           1.
   7092,   1.76167798,  -41.6081772,           1.
   7093,   1.63756573,  -85.0865173,           1.
   7094,   45.5962563,  -85.8063965,           1.
   7095,   45.8628922,  -17.4138775,           1.
   7096,    14.538332,  -4.13314629,           1.
   7097,   32.7525063,  -4.28177452,           1.
   7098,   14.1823454,  -98.1033554,           1.
   7099,   1.84330904,  -66.7140579,           1.
   7100,   1.60833085,  -35.1308823,           1.
   7101,   45.8679161,  -67.3569717,           1.
   7102,   45.6587486,  -35.7538185,           1.
   7103,    45.811779,  -42.3586044,           1.
   7104,   1.66696906,  -60.1457977,           1.
   7105,   1.73965347,  -8.47175789,           1.
   7106,   40.8214188,  -98.6375427,           1.
   7107,   45.7940674,  -94.0309067,           1.
   7108,   5.92166138,  -3.89137745,           1.
   7109,   1.36354113,  -93.3209534,           1.
   7110,   5.96848583,  -98.2934341,           1.
   7111,   46.1369667,  -9.17769146,           1.
   7112,   41.5264435,  -4.21872568,           1.
   7113,   1.64910603,  -33.2963638,           1.
   7114,   1.67131352,  -18.7020931,           1.
   7115,   30.8022442,   -98.351326,           1.
   7116,   1.64801836,  -83.1846085,           1.
   7117,   45.8513718,  -19.3155403,           1.
   7118,   45.8261757,  -83.7680511,           1.
   7119,   31.1506081,  -3.99358082,           1.
   7120,   16.4519272,  -4.11377621,           1.
   7121,   16.2013702,  -98.3349609,           1.
   7122,   45.8415222,  -69.2000656,           1.
   7123,   45.7394562,  -33.8801003,           1.
   7124,   1.73306429,  -68.5979843,           1.
   7125,   45.9470482,  -59.1406021,           1.
   7126,   1.71623909,   -43.388855,           1.
   7127,   45.7739372,  -44.2342567,           1.
   7128,   1.82176554,  -58.2935028,           1.
   7129,   26.8172226,  -68.9014893,           1.
   7130,   20.3001041,  -33.5865059,           1.
   7131,   43.5067062,  -98.3114319,           1.
   7132,   1.92230666,  -6.47405767,           1.
   7133,   4.07529354,   -4.1641717,           1.
   7134,   45.6575012,  -96.0307007,           1.
   7135,   1.68979263,  -96.0062332,           1.
   7136,   3.96916008,  -98.1574783,           1.
   7137,   45.8133926,  -6.49851608,           1.
   7138,   43.5202255,  -4.35580826,           1.
   7139,   1.73687994,  -31.4270687,           1.
   7140,    1.5770483,  -20.5982895,           1.
   7141,   28.9289379,  -98.2675705,           1.
   7142,   45.9059143,   -32.021183,           1.
   7143,   1.66539109,  -81.2157822,           1.
   7144,   45.8324203,  -21.2854404,           1.
   7145,   29.3605499,  -4.14817905,           1.
   7146,   18.4036922,  -4.38386059,           1.
   7147,    18.103014,  -98.4354782,           1.
   7148,   45.9374313,  -81.8609314,           1.
   7149,   45.7685966,   -71.075737,           1.
   7150,    1.5773499,  -70.4672241,           1.
   7151,   45.3084259,  -56.6064758,           1.
   7152,   2.02380323,  -46.0087395,           1.
   7153,    45.772541,  -46.1417084,           1.
   7154,   1.79435432,  -56.2231636,           1.
   7155,   39.7726822,  -42.2895622,           1.
   7156,   7.77063417,  -60.4308929,           1.
   7157,   39.4736061,  -59.6578636,           1.
   7158,   7.87646627,  -43.4815292,           1.
   7159,   41.4252663,   -54.115921,           1.
   7160,   40.7356186,   -55.793251,           1.
   7161,   5.82615089,  -46.4312859,           1.
   7162,   5.78019714,  -48.4076195,           1.
   7163,    12.630661,   -38.066803,           1.
   7164,   45.5823936,  -98.1111069,           1.
   7165,   1.97203422,  -4.39716911,           1.
   7166,   1.88927972,  -98.0822067,           1.
   7167,   45.6074371,  -4.41991854,           1.
   7168,   1.84183395,  -29.2344933,           1.
   7169,   1.71085346,  -79.2369308,           1.
   7170,   1.51969266,  -23.4618587,           1.
   7171,   45.8194313,  -29.1986237,           1.
   7172,   46.0058975,  -79.0137711,           1.
   7173,   26.7362595,  -98.1646881,           1.
   7174,   45.7884865,  -23.2667713,           1.
   7175,   26.4568501,  -3.97153497,           1.
   7176,   20.7483139,  -4.44578934,           1.
   7177,   20.9712868,  -98.4891663,           1.
   7178,   1.69970357,  -73.2890625,           1.
   7179,   45.6585426,  -73.2471466,           1.
   7180,   45.7416153,  -54.5320511,           1.
   7181,   1.71883857,  -47.9542961,           1.
   7182,   45.6671524,  -48.1346779,           1.
   7183,   1.57068372,  -54.1954536,           1.
   7184,   14.8016806,  -66.8507309,           1.
   7185,   32.7594032,  -35.4444962,           1.
   7186,   22.6219101,  -32.9274826,           1.
   7187,    6.8068285,  -43.3153152,           1.
   7188,   40.4483833,  -58.5157814,           1.
   7189,   32.8467751,  -66.4318771,           1.
   7190,   23.6198502,  -68.8428116,           1.
   7191,   24.5388775,  -33.6173248,           1.
   7192,   33.0926018,  -67.3349915,           1.
   7193,   34.6391907,  -65.7450638,           1.
   7194,   37.5416107,  -63.7027283,           1.
   7195,   10.5209064,  -39.4867897,           1.
   7196,   20.3931561,  -67.8270798,           1.
   7197,   1.56418526,  -25.3749905,           1.
   7198,   1.65359473,  -27.2759609,           1.
   7199,    1.7529515,  -75.2420883,           1.
   7200,   1.74597228,   -77.236763,           1.
   7201,   45.7663651,  -25.2631779,           1.
   7202,   45.7761383,   -27.245882,           1.
   7203,   22.8829937,   -98.441864,           1.
   7204,   24.7798843,  -98.3514404,           1.
   7205,   22.7774639,  -4.16304922,           1.
   7206,   24.6528454,  -4.02784777,           1.
   7207,   45.8474159,  -75.2047119,           1.
   7208,   45.9555931,  -77.1100159,           1.
   7209,   45.8782196,   -50.077404,           1.
   7210,   1.46872938,  -52.3026314,           1.
   7211,   45.9976044,  -51.9466934,           1.
   7212,   1.42023253,  -50.4953308,           1.
   7213,   41.8160019,  -57.2790108,           1.
   7214,   5.99384785,  -45.0926819,           1.
   7215,   41.7066612,  -50.9789619,           1.
   7216,   5.92365122,  -50.9948273,           1.
   7217,   42.4333954,  -52.6455154,           1.
   7218,   4.91863298,  -50.1983337,           1.
   7219,   22.5911331,  -68.8217773,           1.
   7220,   25.5130482,  -33.8116684,           1.
   7221,   35.5200653,  -65.5682373,           1.
   7222,   11.5385895,  -37.6457825,           1.
   7223,   29.0681286,  -33.9668961,           1.
   7224,     18.15695,  -68.6309357,           1.
   7225,   36.0801048,  -39.0547447,           1.
   7226,   11.4217186,  -63.4396324,           1.
   7227,   14.0666714,  -34.9445763,           1.
   7228,   5.93215656,  -53.1205063,           1.
   7229,   41.4638748,  -49.3685074,           1.
   7230,   13.7742481,  -35.8099442,           1.
   7231,   8.16384125,  -41.3417549,           1.
   7232,   39.2763557,  -61.6371193,           1.
   7233,   39.4875298,  -43.9063606,           1.
   7234,   7.71335363,  -58.6772232,           1.
   7235,   7.59143972,  -56.1821365,           1.
   7236,   40.1353493,  -46.0745468,           1.
   7237,   29.1875172,  -68.3411942,           1.
   7238,   18.3708687,  -34.0906906,           1.
   7239,   27.2241459,  -35.0026093,           1.
   7240,    20.520546,  -32.3133163,           1.
   7241,   26.6830883,   -69.913269,           1.
   7242,    42.285244,  -54.5371819,           1.
   7243,   5.11862087,  -48.5435944,           1.
   7244,   19.3424644,  -33.8207664,           1.
   7245,    28.086319,  -68.9946594,           1.
   7246,   33.9389114,  -66.9826889,           1.
   7247,   7.97281361,  -57.1503372,           1.
   7248,   39.5560608,  -45.2306099,           1.
   7249,   40.9740829,  -45.4463196,           1.
   7250,   6.65759611,  -56.6407318,           1.
   7251,   10.2964878,  -63.1771469,           1.
   7252,   37.2098351,  -39.3249855,           1.
   7253,   9.28362656,  -39.7782211,           1.
   7254,   38.6341515,  -63.1559029,           1.
   7255,   39.9996643,  -98.4865265,           1.
   7256,   1.71532619,  -9.46193218,           1.
   7257,   6.79997253,   -4.0251379,           1.
   7258,   45.7876053,   -93.055603,           1.
   7259,   1.51444173,  -92.4989853,           1.
   7260,   6.94573164,  -98.2856827,           1.
   7261,   31.7235413,  -98.3819656,           1.
   7262,   1.76751029,  -17.7104073,           1.
   7263,   45.9873657,  -10.0006504,           1.
   7264,     40.55056,  -4.21641731,           1.
   7265,   45.8876457,   -60.003437,           1.
   7266,   1.77564335,   -42.483757,           1.
   7267,   1.64177835,  -84.1359253,           1.
   7268,   45.8581619,  -18.3644676,           1.
   7269,   15.4883852,  -4.10037518,           1.
   7270,   32.2981339,  -5.03110027,           1.
   7271,   45.7285652,  -84.7643585,           1.
   7272,   15.2098885,  -98.2372437,           1.
   7273,   1.61513817,  -34.2156525,           1.
   7274,   45.8652077,  -68.2757797,           1.
   7275,   1.84616244,  -67.6613617,           1.
   7276,   45.6399117,  -34.8071594,           1.
   7277,   10.2343998,  -38.1330109,           1.
   7278,   37.4160233,  -64.6497269,           1.
   7279,   34.0606918,  -36.9018326,           1.
   7280,   13.4060431,  -65.6245728,           1.
   7281,   42.5536118,   -98.491951,           1.
   7282,    1.8140049,  -7.48423147,           1.
   7283,   5.01718521,  -3.96578264,           1.
   7284,   45.7531128,  -95.0159683,           1.
   7285,   1.50939739,   -95.053154,           1.
   7286,   4.98371363,  -98.2527847,           1.
   7287,   45.9957428,  -7.45231962,           1.
   7288,   42.5089455,  -4.26645756,           1.
   7289,   29.8748913,  -98.3138504,           1.
   7290,    1.6178652,  -19.6577911,           1.
   7291,   1.68787396,  -32.3704147,           1.
   7292,   1.65117621,  -82.1982574,           1.
   7293,   45.8472328,  -20.3025379,           1.
   7294,   30.2768707,  -4.04258585,           1.
   7295,   17.1558056,  -98.3936996,           1.
   7296,   17.4093609,  -4.20054102,           1.
   7297,   45.8884583,  -82.8046417,           1.
   7298,    45.810524,  -70.1307755,           1.
   7299,   45.8464279,  -32.9534378,           1.
   7300,   1.62456119,  -69.5332031,           1.
   7301,   45.7896767,  -43.2984467,           1.
   7302,   45.6824226,  -57.4521217,           1.
   7303,    1.7815001,   -45.180809,           1.
   7304,   1.78708863,  -59.2463646,           1.
   7305,   44.5082779,  -98.1361694,           1.
   7306,    2.0246942,  -5.46131611,           1.
   7307,   3.07666206,  -4.36503363,           1.
   7308,   45.5508881,  -97.0510254,           1.
   7309,   1.86472654,  -97.0076294,           1.
   7310,   2.94936514,  -98.0507813,           1.
   7311,   45.6338234,  -5.49602127,           1.
   7312,   44.5437622,  -4.45709419,           1.
   7313,   2.07169843,  -30.3675652,           1.
   7314,   1.52692163,  -22.5019188,           1.
   7315,   27.8702183,  -97.9356461,           1.
   7316,   1.68410754,   -80.225235,           1.
   7317,   45.8135338,  -22.2778358,           1.
   7318,   20.0095406,  -98.4844513,           1.
   7319,   28.3353367,   -4.3072114,           1.
   7320,   19.5338879,  -4.74493837,           1.
   7321,   46.0002289,  -79.9651108,           1.
   7322,   45.8566246,  -30.1535454,           1.
   7323,   45.4427338,  -72.1234589,           1.
   7324,   1.64989042,  -72.3263702,           1.
   7325,   45.3372803,  -55.3035927,           1.
   7326,   2.06307554,  -47.2308922,           1.
   7327,   45.7779922,   -45.181179,           1.
   7328,    1.8190372,  -57.2590904,           1.
   7329,   12.7049675,  -36.7480125,           1.
   7330,    1.7206043,  -28.2323284,           1.
   7331,   1.53476381,  -24.4202404,           1.
   7332,   1.72829521,  -78.2379532,           1.
   7333,   25.7362099,  -98.2855225,           1.
   7334,    45.797596,   -28.225832,           1.
   7335,   21.9295254,  -98.4720154,           1.
   7336,   45.7774849,  -24.2676449,           1.
   7337,   25.5625477,   -3.9798975,           1.
   7338,   21.7968159,  -4.27507401,           1.
   7339,   45.9906731,  -78.0595169,           1.
   7340,   45.7734718,  -74.2412491,           1.
   7341,   1.73399496,  -74.2595673,           1.
   7342,    46.015007,   -52.825573,           1.
   7343,   1.42870176,  -49.6232224,           1.
   7344,   45.7307625,   -47.142662,           1.
   7345,   1.67240477,  -55.1927147,           1.
   7346,   38.8104515,  -41.3118973,           1.
   7347,   8.70084763,  -61.2865143,           1.
   7348,     24.65872,  -68.8528137,           1.
   7349,   23.5508442,  -33.3339386,           1.
   7350,   41.2234802,  -58.6549492,           1.
   7351,   6.14568424,  -43.7559586,           1.
   7352,   33.3503265,  -68.2308578,           1.
   7353,   34.7816696,   -66.717392,           1.
   7354,   45.7567482,  -49.1173897,           1.
   7355,   1.50252306,  -53.2340508,           1.
   7356,   1.60492277,  -26.3278866,           1.
   7357,   1.75323629,   -76.236763,           1.
   7358,   23.8345833,  -98.4006653,           1.
   7359,   45.7717285,  -26.2581234,           1.
   7360,   23.7320366,  -4.08471489,           1.
   7361,   45.9085159,  -76.1550598,           1.
   7362,   45.9604912,  -51.0330582,           1.
   7363,    1.4331392,  -51.3866501,           1.
   7364,   21.5719986,  -68.8046875,           1.
   7365,   26.4456177,  -34.0189629,           1.
   7366,   41.5764313,  -43.4068909,           1.
   7367,   6.45430613,  -58.6529846,           1.
   7368,   43.4861717,  -52.8468323,           1.
   7369,   3.83450055,  -49.5663452,           1.
   7370,   32.9265747,  -34.4533768,           1.
   7371,   14.1396484,   -68.441597,           1.
   7372,   7.46289539,  -42.1416473,           1.
   7373,    39.728878,  -60.9158325,           1.
   7374,   38.9059906,  -62.3715858,           1.
   7375,   8.12026024,  -39.9869537,           1.
   7376,   12.8455114,  -35.6336555,           1.
   7377,    40.660862,  -50.1346512,           1.
   7378,   6.87305498,  -51.8490753,           1.
   7379,   30.2003517,  -33.0969315,           1.
   7380,   16.9599323,  -69.3714752,           1.
   7381,    17.159584,  -33.3399582,           1.
   7382,   29.7328472,  -69.2280273,           1.
   7383,   19.3383045,  -69.0427628,           1.
   7384,   27.8861027,  -33.7965736,           1.
   7385,   4.87557507,  -54.0759239,           1.
   7386,   5.68730354,  -42.9135284,           1.
   7387,   41.7654037,  -59.5549469,           1.
   7388,   42.0929375,  -48.8388748,           1.
   7389,   11.8702126,  -64.7344284,           1.
   7390,   35.6203232,  -37.7329178,           1.
   7391,   12.1915674,   -66.016449,           1.
   7392,   35.2300491,  -36.4347305,           1.
   7393,   45.0850716,  -51.8778687,           1.
   7394,   2.26772952,  -50.5381432,           1.
   7395,   45.0288353,  -77.0637436,           1.
   7396,   44.7961617,  -27.2504559,           1.
   7397,   44.7940979,   -25.275135,           1.
   7398,   44.8821411,   -75.210228,           1.
   7399,    24.685358,  -4.95429182,           1.
   7400,   22.8749943,  -5.11446762,           1.
   7401,   2.73590803,  -77.2414169,           1.
   7402,   2.62757087,  -27.2596207,           1.
   7403,   2.78127456,  -75.2318802,           1.
   7404,   2.51832652,  -25.4083405,           1.
   7405,   24.7687798,  -97.3835983,           1.
   7406,    22.920248,  -97.4887543,           1.
   7407,   44.9911537,  -50.1064873,           1.
   7408,   2.33802891,  -52.2760506,           1.
   7409,   20.5296421,  -68.8389893,           1.
   7410,   27.1970024,  -34.2815666,           1.
   7411,   36.8714981,  -37.1686058,           1.
   7412,   10.6308165,   -65.198616,           1.
   7413,   43.5637741,  -47.2555008,           1.
   7414,   4.41443872,  -54.8852081,           1.
   7415,   28.9940662,  -69.8973999,           1.
   7416,   18.0877018,  -33.0344315,           1.
   7417,   39.2027092,  -97.4684677,           1.
   7418,   2.66222119,   -10.503314,           1.
   7419,   7.69668722,  -5.10443401,           1.
   7420,   44.7818413,  -92.0588531,           1.
   7421,   44.9807472,  -10.8057957,           1.
   7422,   39.5394783,  -5.20940447,           1.
   7423,   32.5913048,  -97.4747849,           1.
   7424,   2.93957114,  -16.9320698,           1.
   7425,   2.53331113,   -91.701828,           1.
   7426,   7.94819641,  -97.2766266,           1.
   7427,   44.9119606,  -60.8219223,           1.
   7428,   2.70523095,  -41.5340576,           1.
   7429,   44.9351425,  -17.4986115,           1.
   7430,   32.7679901,  -5.35324574,           1.
   7431,   14.4831333,  -5.06037569,           1.
   7432,   44.5540771,   -85.550705,           1.
   7433,   2.56533647,  -85.0019608,           1.
   7434,   14.4313517,   -97.061882,           1.
   7435,   2.51228428,  -35.0772781,           1.
   7436,    44.933197,  -67.4029083,           1.
   7437,   2.84953833,  -66.6770096,           1.
   7438,   44.6655731,  -35.7864494,           1.
   7439,   41.5147514,  -97.8119888,           1.
   7440,   2.68945169,  -8.60531044,           1.
   7441,   5.91518211,  -4.52300978,           1.
   7442,   44.8634262,  -93.9353561,           1.
   7443,   2.18970203,  -94.0138474,           1.
   7444,   6.06534243,  -97.3619995,           1.
   7445,   45.3168488,  -8.49142265,           1.
   7446,   41.4146843,   -5.1765871,           1.
   7447,   30.8614101,  -97.3857269,           1.
   7448,   2.63784671,  -18.8990135,           1.
   7449,   44.8731689,  -19.3596287,           1.
   7450,   16.3058262,  -5.01407146,           1.
   7451,   44.8747444,  -83.5446625,           1.
   7452,   2.61060381,  -33.3507538,           1.
   7453,   2.62526655,  -83.1408844,           1.
   7454,   16.3877487,  -97.3821564,           1.
   7455,   44.8669853,  -69.1465836,           1.
   7456,   44.6866264,  -33.6477089,           1.
   7457,   2.72591043,   -68.811615,           1.
   7458,   45.2510529,  -58.3923645,           1.
   7459,   2.64092112,  -44.3124275,           1.
   7460,   43.2369499,  -97.3876724,           1.
   7461,   4.40217924,  -5.07911873,           1.
   7462,   2.61439991,  -95.7360382,           1.
   7463,   44.9068947,  -6.77943611,           1.
   7464,   28.5629272,  -5.37425756,           1.
   7465,    45.043335,  -80.7668076,           1.
   7466,   2.50734234,  -21.6574192,           1.
   7467,   44.9152718,  -31.0605621,           1.
   7468,   19.1659012,  -97.5261002,           1.
   7469,   2.56275892,  -71.3803635,           1.
   7470,   44.6313934,  -55.9374123,           1.
   7471,   2.62304354,  -46.6557388,           1.
   7472,   43.1498833,  -54.5913124,           1.
   7473,   4.79714489,  -48.0135727,           1.
   7474,   44.8315887,  -29.1917114,           1.
   7475,   26.3769112,  -4.82679939,           1.
   7476,   21.0056133,  -5.45404959,           1.
   7477,   45.0948868,  -78.9183197,           1.
   7478,   2.79192114,  -29.0370045,           1.
   7479,   2.45566511,   -23.536438,           1.
   7480,   44.6971436,  -73.4076843,           1.
   7481,    26.543026,  -97.2217712,           1.
   7482,    21.045475,  -97.5566788,           1.
   7483,   2.71773648,  -73.2668228,           1.
   7484,   45.0091362,  -54.1582603,           1.
   7485,   2.53616714,  -48.3482094,           1.
   7486,   32.5717163,  -68.6361313,           1.
   7487,   44.8848152,  -42.3643532,           1.
   7488,   2.44082952,  -60.1664658,           1.
   7489,   44.7426567,  -44.2204933,           1.
   7490,   2.84202909,  -58.3185234,           1.
   7491,   32.1461716,  -33.2935562,           1.
   7492,   15.1532717,  -69.2150116,           1.
   7493,    44.820713,    -46.08078,           1.
   7494,   2.88249254,  -56.1377563,           1.
   7495,   41.1599808,  -59.8969612,           1.
   7496,   6.11441946,  -41.6384125,           1.
   7497,   39.9639397,  -62.1132469,           1.
   7498,   7.56528902,  -40.6585236,           1.
   7499,   7.65802908,  -61.1482048,           1.
   7500,   39.8566589,  -41.5029411,           1.
   7501,   11.9157705,  -34.5823822,           1.
   7502,   36.4148102,  -65.5320206,           1.
   7503,   26.4933777,  -70.8483963,           1.
   7504,   31.2980003,  -32.1863823,           1.
   7505,   15.9331083,  -70.2138977,           1.
   7506,   41.6137581,  -42.5432014,           1.
   7507,   16.2780819,  -33.5339928,           1.
   7508,   30.5586185,  -68.6750488,           1.
   7509,   29.1842251,  -32.9330902,           1.
   7510,   42.8844986,  -53.2015457,           1.
   7511,   43.2006378,  -52.2300491,           1.
   7512,   4.19943476,  -48.4544601,           1.
   7513,   4.00546551,  -50.3841057,           1.
   7514,   5.75603008,  -56.9458961,           1.
   7515,   41.6835136,  -45.0224571,           1.
   7516,   39.3380508,  -63.3448029,           1.
   7517,   8.59223652,  -39.2473526,           1.
   7518,   41.6270485,  -46.1791916,           1.
   7519,   5.44798517,  -56.0787315,           1.
   7520,   43.3291321,   -5.3898325,           1.
   7521,   4.15530729,  -97.1508255,           1.
   7522,   44.6520195,  -95.8455887,           1.
   7523,    3.0071311,  -6.68977356,           1.
   7524,   34.9167747,  -67.6069489,           1.
   7525,   41.5825615,  -50.0817986,           1.
   7526,   5.94531775,  -52.0113297,           1.
   7527,   24.8242283,  -32.7779846,           1.
   7528,   22.7161503,  -69.7407532,           1.
   7529,   4.11405611,  -53.0802116,           1.
   7530,   43.2736893,  -48.5988731,           1.
   7531,    13.265336,  -68.5973663,           1.
   7532,    33.728302,  -33.6215553,           1.
   7533,   2.42350745,  -54.0962715,           1.
   7534,   44.4069023,  -48.0898285,           1.
   7535,   41.3843918,  -56.4093285,           1.
   7536,   5.24441528,  -45.5922012,           1.
   7537,   11.9202976,  -35.5515594,           1.
   7538,   34.3626747,  -68.7148514,           1.
   7539,   13.9509935,  -66.7559128,           1.
   7540,   33.6301842,  -35.6382828,           1.
   7541,   3.73584223,  -73.2059555,           1.
   7542,   43.7416992,  -73.4885712,           1.
   7543,   20.1977272,  -96.6155624,           1.
   7544,   26.3712883,  -96.3701859,           1.
   7545,   44.1688652,   -79.702095,           1.
   7546,   3.40663886,  -22.7018127,           1.
   7547,   3.64967561,  -79.2371445,           1.
   7548,   21.3188343,  -6.42603207,           1.
   7549,   27.0954819,  -5.60253191,           1.
   7550,   43.8586502,  -23.2966537,           1.
   7551,    43.856781,  -29.1787357,           1.
   7552,   3.65865993,  -28.8590736,           1.
   7553,   3.67167068,  -56.4896317,           1.
   7554,   43.9027786,  -46.0990982,           1.
   7555,   3.82482195,  -47.7880669,           1.
   7556,   44.1135445,  -54.3050079,           1.
   7557,   3.23606348,  -46.0835609,           1.
   7558,    43.761837,  -56.6218834,           1.
   7559,    3.6020534,  -71.2034531,           1.
   7560,   43.9941559,  -70.7543411,           1.
   7561,   43.8168602,  -31.1555824,           1.
   7562,   18.3694992,  -96.5127029,           1.
   7563,    3.5315218,  -81.1448364,           1.
   7564,   44.0252609,  -81.4924545,           1.
   7565,   18.1580906,  -6.55489445,           1.
   7566,   29.4282799,  -6.22768545,           1.
   7567,   43.9611511,   -21.361948,           1.
   7568,   3.58820009,  -20.8679886,           1.
   7569,   29.2814808,  -96.4769363,           1.
   7570,   3.52614641,   -31.773962,           1.
   7571,   9.01856899,  -38.4705238,           1.
   7572,   39.6732941,  -64.1383133,           1.
   7573,   41.0042953,  -62.1426201,           1.
   7574,    6.1628499,  -39.9034767,           1.
   7575,   3.67962766,  -58.1858292,           1.
   7576,   43.6735191,  -44.2344246,           1.
   7577,   35.6841164,  -67.4501266,           1.
   7578,   37.3392029,  -65.6252441,           1.
   7579,   9.79756737,  -36.9071198,           1.
   7580,   3.19333792,  -51.3555298,           1.
   7581,   44.2288895,  -50.9362793,           1.
   7582,   43.9546509,  -69.1125565,           1.
   7583,   3.58213735,   -83.047699,           1.
   7584,   3.50392914,  -33.3955727,           1.
   7585,   16.8976231,   -5.9989481,           1.
   7586,   43.9154167,  -19.4539223,           1.
   7587,   30.9099865,  -96.4820175,           1.
   7588,   41.2850761,  -6.10853815,           1.
   7589,   6.15854311,  -96.4722595,           1.
   7590,   43.9740372,   -93.845993,           1.
   7591,   3.60407567,  -8.78179646,           1.
   7592,   3.05429482,  -49.7637177,           1.
   7593,   44.2896423,  -52.8034363,           1.
   7594,    43.904705,  -75.2231064,           1.
   7595,   23.0016823,  -6.04485512,           1.
   7596,   43.8432198,  -25.2952919,           1.
   7597,   24.7782154,  -96.3751984,           1.
   7598,   3.71592164,  -77.2639084,           1.
   7599,   3.64713764,  -27.2548943,           1.
   7600,   43.4672737,  -50.6709061,           1.
   7601,   4.08937073,  -51.2651482,           1.
   7602,   26.7612839,  -33.2010956,           1.
   7603,   20.8438778,  -69.7668076,           1.
   7604,   3.53727317,  -60.4476585,           1.
   7605,    44.040947,  -42.2336884,           1.
   7606,   43.4259872,    -35.19981,           1.
   7607,   4.04977894,  -67.3482513,           1.
   7608,    43.814827,  -66.7403717,           1.
   7609,   3.56413603,  -35.7064629,           1.
   7610,   14.8529263,  -96.1407547,           1.
   7611,   33.0946999,  -5.87233067,           1.
   7612,   43.6268806,  -85.1216125,           1.
   7613,    3.6510222,  -85.6588821,           1.
   7614,   14.4701405,  -5.97546673,           1.
   7615,   43.8507576,  -16.8437824,           1.
   7616,   3.84891057,  -42.0618973,           1.
   7617,   3.83849812,  -17.3545876,           1.
   7618,   7.93069696,  -96.3209381,           1.
   7619,   39.4955063,  -6.16321707,           1.
   7620,   33.2336349,  -96.3998489,           1.
   7621,    43.979557,  -9.99010277,           1.
   7622,    3.5606792,  -92.5309143,           1.
   7623,   43.8210411,  -92.0759964,           1.
   7624,    7.6970005,  -6.06543589,           1.
   7625,   3.55601454,  -10.5550222,           1.
   7626,   40.0331421,  -96.4437561,           1.
   7627,    43.666584,  -6.66135406,           1.
   7628,   3.87928009,   -95.865181,           1.
   7629,   43.3681068,  -96.1244278,           1.
   7630,   4.00433302,  -7.11693668,           1.
   7631,   36.0361023,   -36.815155,           1.
   7632,   11.4368448,  -65.5467606,           1.
   7633,   9.68817139,  -64.8667679,           1.
   7634,   37.8486633,  -37.5674706,           1.
   7635,   40.8030777,  -41.6354942,           1.
   7636,   6.69079161,  -61.0288544,           1.
   7637,     40.00811,  -40.7610893,           1.
   7638,   7.47424555,  -61.8590469,           1.
   7639,   38.4266701,  -98.2739639,           1.
   7640,   1.77316356,  -11.4349108,           1.
   7641,   8.72525311,  -4.20805931,           1.
   7642,   45.6984367,  -91.0877075,           1.
   7643,   45.7765808,  -11.5767975,           1.
   7644,   38.6105347,  -4.28986025,           1.
   7645,   1.72698152,  -90.9254761,           1.
   7646,   8.91963673,  -98.1925125,           1.
   7647,   33.5752716,  -98.3349762,           1.
   7648,   45.8148308,  -16.4591274,           1.
   7649,    33.396347,  -4.69842434,           1.
   7650,   13.5862064,  -4.18085289,           1.
   7651,   45.7383575,  -61.5762367,           1.
   7652,   1.80046201,  -40.8785248,           1.
   7653,   1.68598771,  -86.0414352,           1.
   7654,   1.65570724,  -36.0620461,           1.
   7655,   45.8133087,  -66.4183884,           1.
   7656,   45.6155548,  -36.5250206,           1.
   7657,   1.89953637,  -65.9368973,           1.
   7658,   33.6601639,  -69.1104279,           1.
   7659,   12.6567755,  -33.4404869,           1.
   7660,   19.8051701,  -31.7147121,           1.
   7661,   27.2713394,  -71.1246948,           1.
   7662,   45.8053703,  -41.4000015,           1.
   7663,   1.70474029,  -61.0510902,           1.
   7664,   10.3589277,  -35.4726715,           1.
   7665,   22.8426495,  -70.6577454,           1.
   7666,   25.0250053,  -32.0825157,           1.
   7667,   33.0300179,  -33.4213562,           1.
   7668,   34.7905693,  -33.7156525,           1.
   7669,   14.2097664,  -69.3361893,           1.
   7670,    12.454154,  -68.7119675,           1.
   7671,   42.6802444,   -56.877964,           1.
   7672,   3.75712109,  -45.2596626,           1.
   7673,   34.6482544,  -69.4593124,           1.
   7674,   41.5926247,   -44.282959,           1.
   7675,   5.76862574,    -57.84515,           1.
   7676,   16.5482731,   -71.228981,           1.
   7677,   31.3658409,  -31.1937428,           1.
   7678,   31.0246449,  -69.5398941,           1.
   7679,    45.031395,   -70.888176,           1.
   7680,   2.60689902,  -81.1759186,           1.
   7681,   29.1244831,  -97.5255432,           1.
   7682,   2.47839236,   -31.620903,           1.
   7683,   18.0020313,  -5.34576273,           1.
   7684,   44.8883705,   -21.328083,           1.
   7685,   44.4728775,  -72.5804214,           1.
   7686,   27.3956909,  -96.9480591,           1.
   7687,   2.67669678,  -79.2315979,           1.
   7688,   20.1072598,  -5.82335281,           1.
   7689,    44.824379,   -23.283411,           1.
   7690,   3.06809664,   -29.888689,           1.
   7691,   11.7690363,  -33.6861992,           1.
   7692,   4.12545109,  -52.1762352,           1.
   7693,   43.6400757,  -49.6605644,           1.
   7694,   15.4229393,  -33.5458832,           1.
   7695,   31.7923279,  -69.0682297,           1.
   7696,   16.4140282,    -31.52178,           1.
   7697,   31.4936409,  -70.4026947,           1.
   7698,   43.8405228,  -28.2195148,           1.
   7699,   43.8582611,  -24.3051548,           1.
   7700,   25.6916409,  -6.51693726,           1.
   7701,   22.1472187,  -6.19488192,           1.
   7702,   43.2861633,  -78.7083435,           1.
   7703,   43.8025017,  -74.3262634,           1.
   7704,   3.66707802,  -28.0974102,           1.
   7705,   3.67714381,  -78.2548218,           1.
   7706,   4.28927517,  -23.6711636,           1.
   7707,   25.6217651,  -96.3656693,           1.
   7708,   3.84836531,  -74.1999359,           1.
   7709,    21.167532,  -95.6573486,           1.
   7710,   43.8976097,  -22.3223209,           1.
   7711,   27.7320347,  -6.42955065,           1.
   7712,   19.3231373,   -6.4382987,           1.
   7713,    43.877224,  -30.1275501,           1.
   7714,   43.1966629,  -80.3819427,           1.
   7715,   43.9197159,  -71.9121475,           1.
   7716,   3.61181426,  -30.6324997,           1.
   7717,   4.42448997,  -21.9557419,           1.
   7718,   28.1391964,  -96.4072342,           1.
   7719,   3.59852028,  -80.1980896,           1.
   7720,   19.4099159,  -95.6417236,           1.
   7721,   3.60672927,  -72.2372894,           1.
   7722,    43.276226,  -55.5772743,           1.
   7723,   3.85210824,  -46.6688042,           1.
   7724,   38.4180489,  -64.8887329,           1.
   7725,   39.6696358,  -62.7974777,           1.
   7726,   7.02781534,  -39.9917793,           1.
   7727,   9.42490578,  -37.6896706,           1.
   7728,   41.5617905,  -61.6277466,           1.
   7729,   5.81649923,  -40.7884178,           1.
   7730,   3.53841424,  -9.65611267,           1.
   7731,   40.9169044,  -96.2654037,           1.
   7732,   43.9162254,  -92.9873886,           1.
   7733,   40.3965683,  -6.11575365,           1.
   7734,   43.7971802,  -9.10083103,           1.
   7735,   32.3331795,   -5.8083868,           1.
   7736,   43.6624107,  -18.3434181,           1.
   7737,   42.8752747,  -84.6959457,           1.
   7738,   15.3069038,  -6.60952139,           1.
   7739,    7.0187583,  -96.4166183,           1.
   7740,   3.74017096,  -93.4106064,           1.
   7741,   4.55583906,  -17.7356987,           1.
   7742,   31.8648167,  -96.2815552,           1.
   7743,   43.8790588,  -59.7255936,           1.
   7744,   3.74063492,  -43.2006912,           1.
   7745,   3.83728528,  -84.1585999,           1.
   7746,   15.2561464,   -95.365593,           1.
   7747,   43.7168083,  -68.1415176,           1.
   7748,   3.68972468,  -34.3489456,           1.
   7749,   43.3433189,  -33.9254303,           1.
   7750,   3.99669218,  -68.5857773,           1.
   7751,   37.2018738,   -36.207222,           1.
   7752,   10.3500919,  -66.0132446,           1.
   7753,   43.6424103,  -43.1725082,           1.
   7754,   4.35156202,  -58.9023857,           1.
   7755,    38.825573,  -39.2266159,           1.
   7756,   8.68446541,  -63.3199158,           1.
   7757,   20.4376049,  -31.0070229,           1.
   7758,   18.4501934,  -31.5963345,           1.
   7759,   26.3695812,   -71.608223,           1.
   7760,   28.4432373,  -70.7364273,           1.
   7761,   13.6043777,   -32.940979,           1.
   7762,   10.1021595,  -36.1215096,           1.
   7763,   21.8359604,  -70.7663727,           1.
   7764,   25.8771515,  -31.7999458,           1.
   7765,   36.0163612,  -34.7504272,           1.
   7766,   12.3755465,     -67.9319,           1.
   7767,   35.0691147,  -68.4226608,           1.
   7768,   43.7971916,  -58.4479637,           1.
   7769,   3.50138783,  -44.2924156,           1.
   7770,   10.8653622,  -33.6815338,           1.
   7771,   41.7016869,  -41.7033691,           1.
   7772,   5.72212219,  -60.9501648,           1.
   7773,   1.80988812,  -61.9623489,           1.
   7774,   45.7270775,  -40.4555359,           1.
   7775,    45.726757,  -65.4756393,           1.
   7776,   1.73837626,  -36.9986343,           1.
   7777,   1.76704633,  -86.9948807,           1.
   7778,   12.6280317,  -4.22877789,           1.
   7779,   45.7340584,  -15.5057278,           1.
   7780,   9.93706226,  -98.1339417,           1.
   7781,   34.5162582,  -98.2482986,           1.
   7782,   37.6302567,   -4.3581233,           1.
   7783,   45.6429863,  -90.0734253,           1.
   7784,   1.83916271,  -12.4407978,           1.
   7785,   4.40317106,  -6.39361286,           1.
   7786,   4.89210606,  -7.56703234,           1.
   7787,   43.1562958,  -94.5529633,           1.
   7788,   41.9407539,  -7.04171276,           1.
   7789,   5.45635748,  -95.6518784,           1.
   7790,   44.0012436,  -20.4314384,           1.
   7791,   17.2882786,  -6.81897259,           1.
   7792,   3.43695879,  -32.7403908,           1.
   7793,   30.2523785,  -96.5525513,           1.
   7794,   3.49415135,  -82.0725632,           1.
   7795,   44.0443344,  -69.7750168,           1.
   7796,   43.8379517,  -26.2819462,           1.
   7797,    23.904459,  -5.97577524,           1.
   7798,   44.0165367,  -76.1244278,           1.
   7799,    3.5682385,  -26.3435192,           1.
   7800,   3.76328635,  -76.2592773,           1.
   7801,   23.8720016,  -96.4415817,           1.
   7802,   5.85428858,  -59.8791466,           1.
   7803,   42.5629425,  -41.7427292,           1.
   7804,   43.7291145,  -45.2149048,           1.
   7805,   3.89616346,  -57.2982025,           1.
   7806,   30.4465313,  -31.1397152,           1.
   7807,   17.2393456,  -71.4458008,           1.
   7808,    32.303688,  -31.1228008,           1.
   7809,   15.8103132,  -71.1180267,           1.
   7810,   11.6615753,  -66.6653442,           1.
   7811,   35.6211205,  -35.5615273,           1.
   7812,   37.4019928,  -97.8227997,           1.
   7813,   9.70220184,  -4.25035429,           1.
   7814,   2.17859244,  -89.8991547,           1.
   7815,   2.03607583,  -15.6318302,           1.
   7816,     45.32827,  -12.6014538,           1.
   7817,   45.3018684,  -62.6013222,           1.
   7818,   2.18711877,  -39.8398438,           1.
   7819,   13.1348314,   -97.970993,           1.
   7820,   45.4704475,  -86.8588943,           1.
   7821,   34.6846313,  -4.89122725,           1.
   7822,   2.31306744,  -64.8365707,           1.
   7823,   45.2473259,  -37.5985527,           1.
   7824,   14.1802015,  -70.2848282,           1.
   7825,   33.4252319,  -32.2174797,           1.
   7826,   25.6368771,   -70.804657,           1.
   7827,   21.1266708,  -31.6495075,           1.
   7828,   37.4971657,  -35.2699509,           1.
   7829,    10.247756,  -66.6684952,           1.
   7830,   3.30315733,  -43.6376877,           1.
   7831,   44.3746567,  -58.7750587,           1.
   7832,   3.59437203,  -69.2198639,           1.
   7833,   43.6868896,  -33.1908264,           1.
   7834,   16.5705242,  -96.4410172,           1.
   7835,   43.9445305,  -83.3159485,           1.
   7836,    31.068779,  -5.72930384,           1.
   7837,   3.60656667,  -19.0860348,           1.
   7838,   44.5988274,  -8.82883644,           1.
   7839,   2.91909099,  -93.6786423,           1.
   7840,   5.71713686,  -6.42359638,           1.
   7841,   41.1812515,  -97.0832596,           1.
   7842,    42.631649,  -7.16353178,           1.
   7843,   4.85710859,  -95.6390533,           1.
   7844,   43.1450005,  -95.1497192,           1.
   7845,   5.27048922,  -6.96116495,           1.
   7846,   27.1437168,  -4.81589603,           1.
   7847,   45.0830727,  -79.8408279,           1.
   7848,   2.47085667,  -22.5953312,           1.
   7849,   20.1029243,  -97.5505371,           1.
   7850,   31.4091644,  -68.1867218,           1.
   7851,   17.1957588,  -31.1584949,           1.
   7852,   30.8677406,  -70.8598099,           1.
   7853,    27.045475,  -32.2593079,           1.
   7854,   20.5948792,  -70.8303299,           1.
   7855,   42.9102592,  -29.1470184,           1.
   7856,   42.9163704,  -23.3389225,           1.
   7857,   26.4812965,  -6.76920843,           1.
   7858,    21.650671,   -7.3661809,           1.
   7859,   43.2591209,  -79.5429993,           1.
   7860,   4.34570265,  -28.8286781,           1.
   7861,   4.62672329,  -79.2438507,           1.
   7862,   4.30962086,  -22.8172607,           1.
   7863,   26.3489418,  -95.7102356,           1.
   7864,   4.70848846,  -73.0418777,           1.
   7865,   20.2838612,  -95.6655502,           1.
   7866,    43.071228,  -21.3703976,           1.
   7867,   29.4150791,  -7.23535824,           1.
   7868,   18.6552563,  -7.09544277,           1.
   7869,   42.9306717,    -30.76968,           1.
   7870,   43.0851707,  -81.2481232,           1.
   7871,   43.3249359,  -71.2785416,           1.
   7872,   4.22709131,  -31.2837105,           1.
   7873,   4.66335106,  -21.0712986,           1.
   7874,   28.7848358,  -95.7886963,           1.
   7875,   4.42154074,  -81.1494675,           1.
   7876,   18.5325432,  -95.5580139,           1.
   7877,   4.34299421,  -71.4729538,           1.
   7878,   39.4336586,  -65.1613693,           1.
   7879,   8.61845589,  -37.2223587,           1.
   7880,   41.8957672,  -62.2575569,           1.
   7881,   5.61272287,  -39.9772949,           1.
   7882,   4.39301443,  -10.5822372,           1.
   7883,   39.8679848,  -95.4807663,           1.
   7884,   42.8509445,   -92.158699,           1.
   7885,   7.65447569,   -6.9729228,           1.
   7886,   39.4572296,  -7.10926342,           1.
   7887,   43.0691643,   -10.188076,           1.
   7888,   33.3306541,  -6.52760458,           1.
   7889,   42.7319069,  -17.3655968,           1.
   7890,    14.591403,  -6.81265259,           1.
   7891,   42.4005814,  -85.2524414,           1.
   7892,   4.53665161,  -92.3602829,           1.
   7893,   7.84498787,  -95.3692551,           1.
   7894,   4.91669416,  -17.2285843,           1.
   7895,   32.7273407,  -95.3256302,           1.
   7896,   42.9089165,  -60.1067924,           1.
   7897,   4.45066786,  -41.6922302,           1.
   7898,    4.7731967,  -85.1433868,           1.
   7899,    14.718051,  -95.0040665,           1.
   7900,   42.6820335,  -67.2352066,           1.
   7901,   4.59765387,  -35.2065315,           1.
   7902,    42.577198,  -35.5391693,           1.
   7903,    4.8523674,  -67.0519714,           1.
   7904,   39.5964661,  -38.6213074,           1.
   7905,   38.0920105,  -40.0377121,           1.
   7906,   36.3687668,  -33.9731903,           1.
   7907,   9.40983391,  -62.5086479,           1.
   7908,   7.95481014,  -63.9391327,           1.
   7909,   11.6673965,  -68.7365494,           1.
   7910,   43.2515221,  -58.8079758,           1.
   7911,   4.23619223,  -43.9426231,           1.
   7912,   9.87998962,  -34.8000641,           1.
   7913,   14.5875845,  -33.2814331,           1.
   7914,   13.6826086,  -33.8711319,           1.
   7915,   43.1443443,  -42.5396805,           1.
   7916,   4.59575367,  -60.0680161,           1.
   7917,   4.63501453,  -8.25619316,           1.
   7918,   43.1397057,   -93.810585,           1.
   7919,    41.159462,   -7.0194931,           1.
   7920,   6.20216751,  -95.6380539,           1.
   7921,   42.7276306,   -18.972683,           1.
   7922,   16.6735382,  -6.96299553,           1.
   7923,    4.4180398,  -33.8506432,           1.
   7924,   31.3680115,  -95.5443573,           1.
   7925,   42.9944839,  -68.6638412,           1.
   7926,   4.76978827,   -83.534935,           1.
   7927,   43.8383064,  -27.2566833,           1.
   7928,   42.9417076,  -25.3288612,           1.
   7929,   23.1344223,  -6.89524603,           1.
   7930,   24.7746124,  -5.90735579,           1.
   7931,   44.1081619,  -77.0232391,           1.
   7932,   42.9428368,  -75.2481689,           1.
   7933,   4.67114019,  -77.3056412,           1.
   7934,   3.82018185,  -75.2326508,           1.
   7935,   3.48139429,  -25.4250584,           1.
   7936,   4.70362139,  -27.2560749,           1.
   7937,   24.8232441,  -95.3454895,           1.
   7938,   22.9494362,  -96.5127716,           1.
   7939,   29.3562546,  -31.9408131,           1.
   7940,   18.2760887,  -70.9189529,           1.
   7941,   31.3946629,  -30.2491531,           1.
   7942,    16.348465,  -72.0540848,           1.
   7943,   34.8300552,    -35.10186,           1.
   7944,   12.9647083,  -66.6580963,           1.
   7945,   22.4342594,  -31.4971905,           1.
   7946,   24.7397099,  -70.7393341,           1.
   7947,   42.6179008,  -44.3138924,           1.
   7948,   4.78937483,  -57.8048897,           1.
   7949,   9.39104652,  -35.7365952,           1.
   7950,   27.9870701,   -71.578949,           1.
   7951,   19.1439266,  -30.9794121,           1.
   7952,   34.4120636,  -31.5971107,           1.
   7953,   13.2691116,  -70.3680573,           1.
   7954,   35.2642555,  -69.1559067,           1.
   7955,   12.2613125,  -32.6406059,           1.
   7956,    2.8214798,  -12.4414902,           1.
   7957,   37.1847725,  -96.8546143,           1.
   7958,   44.6375809,  -90.0719452,           1.
   7959,    10.661869,  -5.28595686,           1.
   7960,   37.6440315,  -5.35123014,           1.
   7961,    44.367569,   -12.821701,           1.
   7962,   35.7808914,  -5.64266396,           1.
   7963,   44.6339455,  -14.7232189,           1.
   7964,   12.6265259,  -5.22408152,           1.
   7965,   44.4302139,  -87.9642944,           1.
   7966,   44.3453369,  -62.8125038,           1.
   7967,   3.12142086,  -39.5748138,           1.
   7968,   3.12076378,  -14.5508413,           1.
   7969,   35.2923355,  -97.1406708,           1.
   7970,   9.94685555,  -97.1095886,           1.
   7971,   44.6055527,   -64.686821,           1.
   7972,   3.14672899,  -89.6791687,           1.
   7973,   2.82580233,  -37.7568321,           1.
   7974,   12.0467911,  -96.8898087,           1.
   7975,   2.86897111,  -87.7765808,           1.
   7976,   44.3030319,  -37.8518524,           1.
   7977,   3.32922482,  -64.5356064,           1.
   7978,   44.6111717,  -39.7010765,           1.
   7979,   2.96577644,  -62.6648598,           1.
   7980,   36.6679878,  -99.0656433,           1.
   7981,  0.830829501,  -12.4003038,           1.
   7982,   9.72405815,  -3.24096203,           1.
   7983,   46.6626587,   -90.109848,           1.
   7984,   37.6366539,  -3.35233974,           1.
   7985,   46.5641441,  -13.3361435,           1.
   7986,   34.6336746,  -99.2359314,           1.
   7987,  0.904114962,  -14.4646025,           1.
   7988,     46.55196,   -63.329567,           1.
   7989,   9.89490509,  -99.1597443,           1.
   7990,  0.936912835,   -39.155201,           1.
   7991,   0.93678534,  -89.1645203,           1.
   7992,   35.5317612,  -3.56613779,           1.
   7993,   46.7269745,   -15.379878,           1.
   7994,   12.6560564,  -3.23416591,           1.
   7995,   46.5977631,  -88.0370407,           1.
   7996,  0.773609936,   -87.120575,           1.
[truncated: 1,853,120 more chars]
