# Supplementary material for: Cyclic Thermomechanical Elasto-Viscoplasticity Implementation Using User Material Interface
Source: Materials (Basel). 2025 May 27;18(11):2512. doi: 10.3390/ma18112512 (PMC12155958; doi:10.3390/ma18112512)
Supplement: Supplementary file 1 [file materials-18-02512-s001.zip › umat_Prandtl1D_creep.f]

      SUBROUTINE UEXTERNALDB(LOP,LRESTART,TIME,DTIME,KSTEP,KINC)
      INCLUDE 'ABA_PARAM.INC'
      CHARACTER OUTDIR*255
      INTEGER*4 IPR,NQ,NT,IDEBUG,ICREEP,
     1 LOP,
     2 LENOUT
      DOUBLE PRECISION ENU,DT,TMIN,SIGNM,SIGNN
      COMMON/KCOEF1/IPR,NQ,NT,IDEBUG,ICREEP
      COMMON/KCOEF3/ENU,DT,TMIN,SIGNM,SIGNN
      LENOUT=0
      OUTDIR=' '
      IF(LOP.EQ.0)THEN
        IDEBUG=0
        ICREEP=1
        IF(IDEBUG.EQ.1)THEN
          CALL GETOUTDIR(OUTDIR,LENOUT)
          OPEN(100,FILE=OUTDIR(1:LENOUT)//'\plays.txt')
          OPEN(101,FILE=OUTDIR(1:LENOUT)//'\eff.txt')
          OPEN(102,FILE=OUTDIR(1:LENOUT)//'\tensor.txt')
          WRITE(101,101)
101       FORMAT(' NPT',1X,'TIME(2)',1X,'QEEP',1X,'QEVP',1X,
     1     'QEEP+QEVP',1X,'QS',1X,'TEMP')
          WRITE(102,102)
102       FORMAT(' NPT',1X,'TIME(2)',1X,
     1     'STRAN(1)',1X,'STRAN(2)',1X,'STRAN(3)',1X,
     2     'STRAN(4)',1X,'STRAN(5)',1X,'STRAN(6)',1X,
     3     'STRESS(1)',1X,'STRESS(2)',1X,'STRESS(3)',1X,
     4     'STRESS(4)',1X,'STRESS(5)',1X,'STRESS(6)')
        END IF
        IPR=0
      ELSE IF(LOP.EQ.3)THEN
        IF(IDEBUG.EQ.1)THEN
          CLOSE(100)
          CLOSE(101)
          CLOSE(102)
        END IF
      ELSE IF(LOP.EQ.5)THEN
        SIGNM=0.0D0
        SIGNN=0.0D0
      END IF
      RETURN
      END

      SUBROUTINE SDVINI(STATEV,COORDS,NSTATV,NCRDS,NOEL,NPT,LAYER,KSPT)
      INCLUDE 'ABA_PARAM.INC'
      DIMENSION STATEV(NSTATV)
      STATEV(7)=1.0D0
      RETURN
      END

      SUBROUTINE KPLAYS(QMAX,PLQ,QEEP,QS,DQS,EALPHA,IT1,IT2)
      INCLUDE 'ABA_PARAM.INC'
      INTEGER*4 IPR,NQ,NT,IDEBUG,ICREEP,
     1 IT1,IT2,
     2 K1
      DOUBLE PRECISION Q(40),ALPHA(30000),ED,NC,NX,
     1 QMAX,PLQ(40),QEEP,QS,DQS,EALPHA,
     2 ALPHA1,ALPHA2,TMP
      COMMON/KCOEF1/IPR,NQ,NT,IDEBUG,ICREEP
      COMMON/KCOEF2/Q,ALPHA,ED,NC,NX
      ALPHA2=ALPHA(IT2+1)
      DQS=ALPHA2*QEEP-QS
      PLQ(1)=QEEP
      EALPHA=ALPHA2
      DO K1=2,NQ
        IF(Q(K1).GT.QMAX)THEN
          GOTO 100
        END IF
        ALPHA2=ALPHA(IT2+K1)
        IF(IT1.NE.IT2)THEN
          ALPHA1=ALPHA(IT1+K1)
          IF(ALPHA1*ALPHA2.LT.0.0D0)THEN
            PLQ(K1)=0.0D0
          ELSE IF(DABS(ALPHA1).LT.DABS(ALPHA2))THEN
            PLQ(K1)=PLQ(K1)*ALPHA1/ALPHA2
          END IF
        END IF
        TMP=QEEP-PLQ(K1)
        IF(TMP.GT.+Q(K1))THEN
          PLQ(K1)=QEEP-Q(K1)
          EALPHA=EALPHA+ALPHA2
        ELSE IF(TMP.LT.-Q(K1))THEN
          PLQ(K1)=QEEP+Q(K1)
          EALPHA=EALPHA+ALPHA2
        END IF
        DQS=DQS+ALPHA2*PLQ(K1)
      END DO
100   RETURN
      END

      SUBROUTINE KSIGN(JSTEP,KINC,DEPS,CIDX,CRIT,SIGNQ)
      INCLUDE 'ABA_PARAM.INC'
      INTEGER*4 JSTEP,KINC,CIDX,
     1 K1,K2
      DOUBLE PRECISION ENU,DT,TMIN,SIGNM,SIGNN,
     1 DEPS(6),CRIT,SIGNQ,
     2 DESJ3,TMP
      COMMON/KCOEF3/ENU,DT,TMIN,SIGNM,SIGNN
      IF(KINC.EQ.1)THEN
        K1=0
        TMP=DABS(DEPS(4))+DABS(DEPS(5))+DABS(DEPS(6))
        IF(TMP.EQ.0.0D0)THEN
          DESJ3=DEPS(1)*DEPS(2)*DEPS(3)
          IF(DESJ3.EQ.0.0D0)THEN
            IF(DABS(DEPS(2)).GT.DABS(DEPS(1)).AND.
     1       DABS(DEPS(3)).GT.DABS(DEPS(1)))THEN
              K1=2
            ELSE
              K1=1
            END IF
          END IF
        ELSE
          DESJ3=DEPS(3)*(DEPS(1)*DEPS(2)-DEPS(4)*DEPS(4))
     1     +DEPS(6)*(2.0D0*DEPS(4)*DEPS(5)-DEPS(1)*DEPS(6))
     2     -DEPS(2)*DEPS(5)*DEPS(5)
          IF(DESJ3.EQ.0.0D0)THEN
            K1=4
            DO K2=5,6
              IF(DABS(DEPS(K2)).GT.DABS(DEPS(K1)))K1=K2
            END DO
          END IF
        END IF
        IF(CIDX.EQ.0)THEN
          TMP=DESJ3
        ELSE
          TMP=DEPS(CIDX)
        END IF
        IF(JSTEP.EQ.1)THEN
          SIGNQ=1.0D0
        ELSE
          IF(CRIT.LT.0.0D0.AND.TMP.GT.0.0D0.OR.
     1     CRIT.GT.0.0D0.AND.TMP.LT.0.0D0)THEN
            SIGNN=SIGNN-1.0D0
          ELSE
            SIGNN=SIGNN+1.0D0
          END IF
          IF(SIGNN.LT.0.0D0)SIGNQ=-SIGNQ
        END IF
        SIGNM=SIGNM+SIGNQ
        CIDX=K1
        IF(CIDX.EQ.0)THEN
          CRIT=DESJ3
        ELSE
          CRIT=DEPS(CIDX)
        END IF
      END IF
      RETURN
      END

      SUBROUTINE UMAT(STRESS,STATEV,DDSDDE,SSE,SPD,SCD,
     1 RPL,DDSDDT,DRPLDE,DRPLDT,
     2 STRAN,DSTRAN,TIME,DTIME,TEMP,DTEMP,PREDEF,DPRED,CMNAME,
     3 NDI,NSHR,NTENS,NSTATV,PROPS,NPROPS,COORDS,DROT,PNEWDT,
     4 CELENT,DFGRD0,DFGRD1,NOEL,NPT,LAYER,KSPT,JSTEP,KINC)
      INCLUDE 'ABA_PARAM.INC'
      CHARACTER*80 CMNAME
      INTEGER*4 IPR,NQ,NT,IDEBUG,ICREEP,
     1 CIDX,I1,I2,IT1,IT2,K1,K2
      DOUBLE PRECISION Q(40),ALPHA(30000),ED(1000),NC(1000),NX(1000),
     1 ENU,DT,TMIN,SIGNM,SIGNN,
     2 ALPHA2,CRIT,DEPS(6),DEPS0,DEPSKK,DESJ2,DPDT,DQEEP,
     3 DQEVP,DQS,DRHOE,DRHOS,EALPHA,EBULK3,EETA(6),EG,EG2,ELAM,EMOD,
     4 EXI,PLQ(40),QEEP,QEVP,QS,QMAX,SIG0,SIGEFF,SIGKK,SIGNQ,TMP
      DIMENSION STRESS(NTENS),STATEV(NSTATV),DDSDDE(NTENS,NTENS),
     1 DDSDDT(NTENS),DRPLDE(NTENS),STRAN(NTENS),DSTRAN(NTENS),TIME(2),
     2 PREDEF(1),DPRED(1),PROPS(NPROPS),COORDS(3),DROT(3,3),
     3 DFGRD0(3,3),DFGRD1(3,3),JSTEP(4)
      PARAMETER(EG2MAX=1.0D+7)
      COMMON/KCOEF1/IPR,NQ,NT,IDEBUG,ICREEP
      COMMON/KCOEF2/Q,ALPHA,ED,NC,NX
      COMMON/KCOEF3/ENU,DT,TMIN,SIGNM,SIGNN
      IF(IPR.EQ.0)THEN
        ENU=PROPS(1)
        NQ=PROPS(2)
        NT=PROPS(3)
        TMIN=PROPS(4)
        DT=PROPS(5)
        K2=5
        DO K1=1,NQ
          Q(K1)=PROPS(K2+K1)
        END DO
        K2=K2+NQ
        DO K1=1,NQ*NT
          ALPHA(K1)=PROPS(K2+K1)
        END DO
        IF(ICREEP.EQ.1)THEN
          K2=K2+NQ*NT
          DO K1=1,NT
            ED(K1)=PROPS(K2+K1)
          END DO
          K2=K2+NT
          DO K1=1,NT
            NC(K1)=PROPS(K2+K1)
          END DO
          K2=K2+NT
          DO K1=1,NT
            NX(K1)=PROPS(K2+K1)
          END DO
        END IF
        IPR=1
      END IF
      QEEP=STATEV(1)
      QEVP=STATEV(2)
      QS=STATEV(3)
      QMAX=STATEV(4)
      CIDX=STATEV(5)
      CRIT=STATEV(6)
      SIGNQ=STATEV(7)
      K2=7
      DO K1=1,NQ
        PLQ(K1)=STATEV(K2+K1)
      END DO
      IF(IDEBUG.EQ.1.AND.NPT.GT.0.AND.NOEL.EQ.1)THEN
        WRITE(100,100)NPT,TIME(2),PLQ(1:NQ)
100     FORMAT(I4,34(1X,E20.13))
        WRITE(101,101)NPT,TIME(2),QEEP,QEVP,QEEP+QEVP,QS,TEMP
101     FORMAT(I4,6(1X,E20.13))
        WRITE(102,102)NPT,TIME(2),STRAN(1:6),STRESS(1:6)
102     FORMAT(I4,13(1X,E20.13))
      END IF
      IF(DT.GT.0.0D0)THEN
        I1=(TEMP-TMIN)/DT+1
        IF(I1.LT.1)THEN
          I1=1
        ELSE IF(I1.GT.NT)THEN
          I1=NT
        END IF
        IF(KINC.EQ.1)THEN
          I2=I1
        ELSE
          I2=(TEMP+DTEMP-TMIN)/DT+1
          IF(I2.LT.1)THEN
            I2=1
          ELSE IF(I2.GT.NT)THEN
            I2=NT
          END IF
        END IF
        IT1=NQ*(I1-1)
        IT2=NQ*(I2-1)
      ELSE
        I1=1
        I2=1
        IT1=0
        IT2=0
      END IF
      ALPHA2=ALPHA(IT2+1)
      EMOD=(1.0D0+ENU)*ALPHA2
      EBULK3=EMOD/(1.0D0-2.0D0*ENU)
      TMP=DSTRAN(1)+DSTRAN(2)+DSTRAN(3)+DSTRAN(4)+DSTRAN(5)+DSTRAN(6)
      IF(TMP.EQ.0.0D0)THEN
        EG2=ALPHA2
        EXI=0.0D0
      ELSE
        DEPSKK=DSTRAN(1)+DSTRAN(2)+DSTRAN(3)
        DEPS0=DEPSKK/3.0D0
        DO K1=1,3
          DEPS(K1)=DSTRAN(K1)-DEPS0
        END DO
        DO K1=4,6
          DEPS(K1)=0.5D0*DSTRAN(K1)
        END DO
        IF(ICREEP.EQ.1)THEN
          SIGEFF=1.2247448713915890490986420373529D0*DABS(QS)
          IF(SIGEFF.GT.ED(I1))THEN
            DPDT=DEXP(NX(I1)*DLOG(SIGEFF-ED(I1))-NC(I1))
            DQEVP=1.2247448713915890490986420373529D0*DPDT*DTIME
            TMP=1.2247448713915890490986420373529D0*DQEVP/SIGEFF
            IF(QS.LT.0.0D0)DQEVP=-DQEVP
            QEVP=QEVP+DQEVP
            SIGKK=STRESS(1)+STRESS(2)+STRESS(3)
            SIG0=SIGKK/3.0D0
            DO K1=1,3
              DEPS(K1)=DEPS(K1)-TMP*(STRESS(K1)-SIG0)
            END DO
            DO K1=4,6
              DEPS(K1)=DEPS(K1)-TMP*STRESS(K1)
            END DO
          END IF
        END IF
        DESJ2=0.5D0*(DEPS(1)*DEPS(1)+DEPS(2)*DEPS(2)+DEPS(3)*DEPS(3))
     1   +DEPS(4)*DEPS(4)+DEPS(5)*DEPS(5)+DEPS(6)*DEPS(6)
        DRHOE=DSQRT(2.0D0*DESJ2)
        IF(DRHOE.GT.0.0D0)THEN
          CALL KSIGN(JSTEP(1),KINC,DEPS,CIDX,CRIT,SIGNQ)
          IF(IDEBUG.EQ.1.AND.NPT.GT.0.AND.NOEL.EQ.1)THEN
            WRITE(*,103)JSTEP(1),NPT,SIGNQ
103         FORMAT('JSTEP(1) = ',I2,', NPT = ',I2,', SIGNQ = ',E20.13)
          END IF
          IF(SIGNM.LT.0.0D0)DRHOE=-DRHOE
          DQEEP=DRHOE
          QEEP=QEEP+DQEEP
          TMP=DABS(QEEP)
          IF(TMP.GT.QMAX)QMAX=TMP
        ELSE
          DRHOE=0.0D0
        END IF
        CALL KPLAYS(QMAX,PLQ,QEEP,QS,DQS,EALPHA,IT1,IT2)
        DRHOS=DQS
        QS=QS+DQS
        TMP=EBULK3*DEPS0
        IF(DRHOE.NE.0.0D0)THEN
          EG2=DRHOS/DRHOE
          DO K1=1,3
            STRESS(K1)=STRESS(K1)+EG2*DEPS(K1)+TMP
          END DO
          DO K1=4,6
            STRESS(K1)=STRESS(K1)+EG2*DEPS(K1)
          END DO
        ELSE
          EG2=EALPHA
          DO K1=1,3
            STRESS(K1)=STRESS(K1)+TMP
          END DO
        END IF
        EG2=DABS(EG2)
        IF(DABS(EG2).GT.ALPHA2)THEN
          EXI=0.0D0
        ELSE
          EXI=1.5D0*(EALPHA-EG2)
        END IF
      END IF
      EG=0.5D0*EG2
      ELAM=(EBULK3-EG2)/3.0D0
      TMP=EG2+ELAM
      DDSDDE(1,1)=TMP
      DDSDDE(1,2)=ELAM
      DDSDDE(1,3)=ELAM
      DDSDDE(2,1)=ELAM
      DDSDDE(2,2)=TMP
      DDSDDE(2,3)=ELAM
      DDSDDE(3,1)=ELAM
      DDSDDE(3,2)=ELAM
      DDSDDE(3,3)=TMP
      DDSDDE(4,4)=EG
      DDSDDE(5,5)=EG
      DDSDDE(6,6)=EG
      IF(DABS(EXI).GT.0.0D0)THEN
        TMP=0.81649658092772603273242802490196D0/DRHOE
        DO K1=1,6
          EETA(K1)=TMP*DEPS(K1)
        END DO
        DO K1=1,6
          TMP=EXI*EETA(K1)
          DO K2=1,6
            DDSDDE(K1,K2)=DDSDDE(K1,K2)+TMP*EETA(K2)
          END DO
        END DO
      END IF
      STATEV(1)=QEEP
      STATEV(2)=QEVP
      STATEV(3)=QS
      STATEV(4)=QMAX
      STATEV(5)=CIDX
      STATEV(6)=CRIT
      STATEV(7)=SIGNQ
      K2=7
      DO K1=1,NQ
        STATEV(K2+K1)=PLQ(K1)
      END DO
      RETURN
      END
